# Supplementary material for: Cauliflower mosaic virus disease spectrum uncovers novel susceptibility factor NCED9 in Arabidopsis thaliana
Source: J Exp Bot. 2023 May 30;74(15):4751–64. doi: 10.1093/jxb/erad204 (PMC10433934; doi:10.1093/jxb/erad204)
Supplement: erad204_suppl_Supplementary_Tables_S1-S10 [file erad204_suppl_supplementary_tables_s1-s10.xlsx]

## Sheet: Table S1
Supplementary table S1.: Arabidopsis accessions used in this study.
Accession_identifier	Name	Origin	Latitude	Longitude	Admixture_Group
108	LDV-18	FRA	48.5167	-4.06667	western_europe
628	LI-OF-061	USA	40.7777	-72.9069	western_europe
766	Dja-1	KGZ	42.5833	73.6333	asia
772	Neo-6	TJK	37.35	72.4667	asia
854	MIA-5	USA	41.7976	-86.6691	germany
1006	Ale-Stenar-77-31	SWE	55.3833	14.05	south_sweden
1061	Br_sarp-11-135	SWE	55.7167	14.1333	south_sweden
1254	Tos-82-387	SWE	59.4333	17.0167	north_sweden
1741	KBS-Mac-74	USA	42.405	-85.398	germany
1820	Lak-13	USA	41.8	-86.67	germany
1872	MNF-Pot-75	USA	43.595	-86.2657	germany
2016	MNF-Pin-39	USA	43.5356	-86.1788	admixed
2166	Paw-20	USA	42.148	-86.431	germany
2240	Riv-26	USA	42.184	-86.382	germany
2412	Yng-53	USA	41.865	-86.646	germany
5165	UKSE06-362	UK	51.3	0.4	admixed
6030	Gr_n-5	SWE	62.806	18.1896	north_sweden
6076	Rev-2	SWE	55.6942	13.4504	south_sweden
6094	T1040	SWE	55.6494	13.2147	south_sweden
6124	T690	SWE	55.8378	13.3092	south_sweden
6136	T840	SWE	55.9336	13.5519	south_sweden
6173	TD 05	SWE	62.8717	18.3419	north_sweden
6184	TBÖ 01	SWE	62.8892	18.4522	north_sweden
6244	TRÄ 01	SWE	62.9169	18.4728	north_sweden
6413	Ull3-4	SWE	56.06	13.97	south_sweden
6806	HS-17	USA	42.373	-71.0627	germany
6909	Col-0	USA	38.3	-92.3	germany
6911	Cvi	CPV	15.1111	-23.6167	relict
6915	Ei-2	GER	50.3	6.3	germany
6919	Ga-0	GER	50.3	8	central_europe
6924	HR-5	UK	51.4083	-0.6383	western_europe
6958	Ra-0	FRA	46	3.3	western_europe
6968	Tamm-2	FIN	60	23.5	north_sweden
6969	Tamm-27	FIN	60	23.5	north_sweden
6974	Ull2-5	SWE	56.0648	13.9707	south_sweden
6976	Uod-7	AUT	48.3	14.45	central_europe
6981	Ws-2	RUS	52.3	30	admixed
6986	Abd-0	UK	57.1539	-2.2207	western_europe
7165	Hn-0	GER	51.3472	8.28844	germany
7186	Kn-0	LTU	54.8969	23.8924	central_europe
7213	Ler-0	GER	47.984	10.8719	admixed
7236	Litva	LTU	?	?	central_europe
7268	Np-0	GER	52.6969	10.981	admixed
7288	Oy-0	NOR	60.385543	6.193019	admixed
7322	Rsch-4	RUS	56.3	34	germany
7328	Sf-2	ESP	41.7833	3.03333	spain
7349	Ta-0	CZE	49.5	14.5	central_europe
7387	Vind-1	UK	54.9902	-2.3671	western_europe
7406	Wt-1	GER	52.3	9.3	germany
7416	Yo-0	USA	37.45	-119.35	germany
7471	RLD-1	UNK	?	?	admixed
7525	Rmx-A180	USA	42.036	-86.511	germany
8132	RMX3.22	USA	42.036	-86.511	germany
8214	Gy-0	FRA	49	2	western_europe
8227	THx 03	SWE	62.7989	17.9103	north_sweden
8239	PHW-3	GER	51	7	germany
8242	Lill_-1	SWE	56.1494	15.7884	south_sweden
8264	Bla-1	ESP	41.6833	2.8	spain
8343	Na-1	FRA	47.5	1.5	admixed
8369	Rev-1	SWE	55.6942	13.4504	south_sweden
8387	St-0	SWE	59	18	germany
9075	Lerik1-4	AZE	38.7406	48.6131	italy_balkan_caucasus
9081	Lerik2-3	AZE	38.7833	48.5517	italy_balkan_caucasus
9100	Lag1-2	GEO	41.8296	46.2831	italy_balkan_caucasus
9105	Lag1-7	GEO	41.8296	46.2831	italy_balkan_caucasus
9134	Yeg-8	ARM	39.8692	45.3622	asia
9332	Bar-1	SWE	62.8698	18.381	north_sweden
9369	EkS 2	SWE	57.6781	14.9986	south_sweden
9412	Kor-3	SWE	57.2746	16.1494	south_sweden
9433	Nyl 13	SWE	62.9513	18.2763	north_sweden
9451	Spro 2	SWE	57.2545	18.2109	south_sweden
9470	Tur-4	SWE	57.6511	14.8043	south_sweden
9518	Alm-0	ESP	39.88	-0.36	spain
9533	Cem-0	ESP	41.15	-4.32	relict
9559	IP-Mon-5	ESP	38.06	-4.38	admixed
9568	IP-Pan-0	ESP	42.76	-0.23	spain
9612	Lesno-2	RUS	53.04	51.94	asia
9624	Chaba-2	RUS	53.6	79.37	asia
9638	Noveg-3	RUS	51.73	80.86	asia
9671	Mitterberg-3-187	ITA	46.3668	11.2837	central_europe
9681	Castelfed-1-197	ITA	46.3378	11.2928	central_europe
9694	Castelfed-4-210	ITA	46.3378	11.2928	central_europe
9698	Goced-1	BUL	41.57	23.85	italy_balkan_caucasus
9708	Kardz-1	BUL	41.62	25.35	italy_balkan_caucasus
9721	Schip-1	BUL	42.72	25.33	italy_balkan_caucasus
9728	Stiav-1	SVK	48.46	18.9	central_europe
9743	Furni-1	ROU	45.14	25	admixed
9745	Sij 1_96	UZB	41.45	70.05	asia
9754	Sredn-1	SRB	44.66	21.37	admixed
9777	Gn-1	GER	48.57	9.17	central_europe
9792	Lu4-2	GER	48.54	9.09	central_europe
9799	Hart-2	GER	48.39	8.85	central_europe
9822	IP-Aul-0	ESP	40.52	-4.02	spain
9850	IP-Hec-0	ESP	42.86	-0.7	spain
9874	IP-Oja-0	ESP	42.34	-3	spain
9879	Per-0	ESP	37.6	-1.12	relict
9886	IP-Pru-0	ESP	42.38	1.73	spain
9905	IP-Ven-0	ESP	40.76	-4.01	relict
9917	RAD-21	FRA	46.69	4.34	western_europe
9971	Bozen-1.1	ITA	46.513	11.331	central_europe

## Sheet: Table S2
Supplementary table S2: Chosen genes, TDNAs and their primers
Gene identifier	TDNA:	Phenotype	GWA score	Minor allele count	LP Primer	RP Primer
AT1G28470	SALK_201033	CaMV titer	5.65515	7	AAGGATGAGTTGGTGTGATGG	TTCGTGTTCCGGTCGTATAAG
AT1G05660	SAIL_555_A11	CaMV titer	6.7	5	GAAGAGACAACAGTCGAACGG	TATCGAGTTCGGTATTCACCG
AT1G01800	SALK_009967.56.00.x	CaMV titer	5.14231	11	TTGGACCCTCCACACTGATAG	CATCAACATTAACATTCGCCC
AT1G78390	SALK_123975.34.85.x	CaMV titer	7.634	5	GCAGCGTTTAATCAAGAATCG	ATCATCGTTGGTTGATCAAGC
AT4G13000	SALK_083220.56.00.x	CaMV titer	6.27247	15	GAGTCTTTATGTGGGTGCAAC	TTGAAGGAATCAAGGGACATG
AT4G13130	SALK_088339C	CaMV titer	5.70752	5	ATGTGCACCAATGGTTTCTTC	AAGGTTGCCACATGTGACATC
AT4G13180	SALK_076072.50.65.x	CaMV titer	5.70752	5	TGTCGTCTCGGATAAAGATGG	TCTCGCAACTTCCAAAATTTG
AT5G49130	SALK_133943.38.80.x	CaMV titer	5.28074	6	GCTTATTCCACTGCCAACATG	GCCATCGTGATACAAACAACC
AT5G42325	SAIL_441_B04	CaMV titer	5.98508	5	TTGGCAAGATAACAAAGCACC	AATCTTCATCCAAAGATCCCG
AT1G17910	SALK_088655.21.00.x	CaMV titer	5.60206	5	ATCATATAGCTTCCGGGATGG	GATACTTTGGCCCGGTATTTC
AT1G62670	SALK_146198.46.30.x	CaMV titer	8.66898	5	GTTAATTCACCTCGCAGATGC	TTACGGAAGATGGAGTGATGC
AT3G42830	SALK_134928.23.80.x	CaMV titer	8.6	5	CAATTGTTCTTCTTTTGTAACAATTTG	GACTTACCCCAAGCAACAGTG
AT3G57157	SALK_019802.56.00.x	CaMV titer	5.2	6	ATGAAGCATGAATAACGCCTC	CCCTCTGCTTTTTCTTCCTAGC
AT5G43840	SALK_045608.56.00.x	CaMV titer	5.9	6	TAGACAAATCCCGTGTGAAGG	GGCACTTCAGAGTCGAGATTG
AT5G28190	SALK_128976.30.80.n	CaMV titer	5.5	5	TCTGTTGTTGTTTGATGTGCG	TCCAAAATCCCATTGCATTAG

## Sheet: Table S3
Supplementary table S3: qRT-PCR primers used in this study.
Name	Sequence 5'-3'	Application
PP2A F	TAACGTGGCCAAAATGATGC	house keeping gene
PP2A R	GTTCTCCACAACCGCTTGGT	house keeping gene
Genomic 18S rDNA F	CGTGATCGATGAATGCTACC	house keeping gene
Genomic 18S rDNA R	GGGGTTTGTTGCACGTATTA	house keeping gene
Genomic Actin7 F	TGGTTTTGCTGGTGATGATG	normalization
Genomic Actin7 R	CCATGACACCAGTGTGCCTA	normalization
CaMV DNA F	AGCGGTCAAAATATTGCTTA	virus accumulation
CaMV DNA R	AACTTACCGTATGCTAGATTACCT	virus accumulation
qRTPCR 8S F	TCACCAGTCTCTCTCTACAAATCTATCTC	virus accumulation
qRTPCR 8S R	GCGAAACCCTATAAGAACCCTAATTCC	virus accumulation
qRT-PCR 19s F	TCCAGAGCAAACGGCTCCTG	virus accumulation
qRT-PCR 19s R	GGAATTCCCTGATGAGGACGT	virus accumulation
qRTPCR 35S F	GGTGAAGGACCATCTAGATAC	virus accumulation
qRTPCR 35S R	CAATCCGATTTCTGCTGCCCA	virus accumulation
qRTPCR NCED9 F	GGAAAACGCCATGATCTCACA	expression test
qRTPCR NCED9 R	AGGATCCGCCGTTTTAGGAT	expression test
qRTPCR KIN1 F	ATGTCAGAGACCAACAAGAATGCC	ABA responsive gene expression test
qRTPCR KIN1 R	CTACTTGTTCAGGCCGGTCTTG	ABA responsive gene expression test
qRTPCR NCED3 F	AAAGCCATCGGTGAGCTTCA	ABA responsive gene expression test
qRTPCR NCED3 R	GCAGCTCTGGCGTAGAATAGC	ABA responsive gene expression test
qRTPCR RD29A F	CAGAGGAACCACCACTCAACACA	ABA responsive gene expression test
qRTPCR RD29A R	CTCTAGGTTTACCTGTTACGCCTG	ABA responsive gene expression test
qRTPCR RD22 F	ATGGCGATTCGTCTTCCTCTGATC	ABA responsive gene expression test
qRTPCR RD22 R	ACTCCGCCTTTACCTACTTGGACG	ABA responsive gene expression test

## Sheet: Table S4
Supplementary table S4: Statistics used in this study.
Table S4		Shapiro-Wilk normality test
		data: data$titernorm_rep1
		W = 0.84715, p-value = 9.317e-09
		data: data$titernorm_rep2
		W = 0.74824, p-value = 8.414e-12
Table S3		Spearman's rank correlation
Table S4			symp.cat.	rel FW	norm.titer	mock FW			symp.cat.	rel FW	norm.titer	mock FW
Figure S1		symp.cat.		ρ = -0.47***	ρ = 0.2*	not tested		symp.cat.		p = 6e-07***	p = 0.0434*	not tested
Figure 2B		rel FW	ρ = -0.47***		ρ = 0.094	ρ = -0.007		rel FW	p = 6e-07***		p = 0.346	p = 0.942
		norm.titer	ρ = 0.2*	ρ = 0.094		ρ = 0.044		norm.titer	p = 0.0434*	p = 0.346		p = 0.662
		mock FW	not tested	ρ = -0.007	ρ = 0.044			mock FW	not tested	p = 0.942	p = 0.662
FIGURE 2A		Spearman's rank correlation
		data: data$titernorm_rep1 and data$titernorm_rep2
		S = 60687, p-value = 1.181e-12
		alternative hypothesis: true rho is not equal to 0
		sample estimates:
		rho
		0.635844
FIGURE 4C		Pairwise comparisons using Wilcoxon rank sum test with continuity correction
		data: titernorm_415L & titernorm_415V
			titernorm_415L
		titernorm_415V	0.000021
Figure 5E		Welch Two Sample t-test
		data: data$a_35sC and data$a_35sN							data: data$a_19sC and data$a_19sN								data: data$a_8sC and data$a_8sN
		t = 3.457, df = 2.6437, p-value = 0.04943							t = 5.7669, df = 3.3113, p-value = 0.007858								t = 5.7733, df = 2.995, p-value = 0.01038
		alternative hypothesis: true difference in means is not equal to 0							alternative hypothesis: true difference in means is not equal to 0								alternative hypothesis: true difference in means is not equal to 0
		95 percent confidence interval:							95 percent confidence interval:								95 percent confidence interval:
		7.194867 2825.341418							1229.667 3933.025								1215.617 4208.277
		sample estimates:							sample estimates:								sample estimates:
		mean of x mean of y							mean of x mean of y								mean of x mean of y
		2679.297 1263.029							3377.2353 795.8892								4130.100 1418.153
Figure 6C		Welch Two Sample t-test
		data: data$WB0 and data$WV10							data: data$WB0 and data$WB10								data: data$WB0 and data$WB50							data: data$WB0 and data$WB100								data: data$WB0 and data$WB200
		t = -0.70171, df = 5.995, p-value = 0.5092							t = -0.70171, df = 5.995, p-value = 0.5092								t = -0.042911, df = 3.7138, p-value = 0.968							t = -2.6221, df = 9.5156, p-value = 0.02651								t = -4.9194, df = 4.3368, p-value = 0.006432
		alternative hypothesis: true difference in means is not equal to 0							alternative hypothesis: true difference in means is not equal to 0								alternative hypothesis: true difference in means is not equal to 0							alternative hypothesis: true difference in means is not equal to 0								alternative hypothesis: true difference in means is not equal to 0
		95 percent confidence interval:							95 percent confidence interval:								95 percent confidence interval:							95 percent confidence interval:								95 percent confidence interval:
		-0.3542112 0.1963547							-0.3542112 0.1963547								-0.6940290 0.6735311							-0.60049444 -0.04670908								-1.3677037 -0.3999127
		sample estimates:							sample estimates:								sample estimates:							sample estimates:								sample estimates:
		mean of x mean of y							mean of x mean of y								mean of x mean of y							mean of x mean of y								mean of x mean of y
		1.009802 1.088731							1.009802 1.088731								1.009802 1.020051							1.009802 1.333404								1.009802 1.893610
Figure 6G		Welch Two Sample t-test
		data: data$KIN1C and data$KIN1N							data: data$RDR29aC and data$RDR29aN								data: data$RDR22C and data$RDR22N							data: data$NCED3C and data$NCED3N
		t = 9.4431, df = 2.024, p-value = 0.01061							t = 7.3092, df = 2.0084, p-value = 0.018								t = 4.7809, df = 2.6441, p-value = 0.02305							t = 6.1319, df = 2.2797, p-value = 0.01848
		alternative hypothesis: true difference in means is not equal to 0							alternative hypothesis: true difference in means is not equal to 0								alternative hypothesis: true difference in means is not equal to 0							alternative hypothesis: true difference in means is not equal to 0
		95 percent confidence interval:							95 percent confidence interval:								95 percent confidence interval:							95 percent confidence interval:
		0.5132359 1.3548103							0.3980712 1.5264111								0.1873944 1.1479810							0.2699723 1.1711080
		sample estimates:							sample estimates:								sample estimates:							sample estimates:
		mean of x mean of y							mean of x mean of y								mean of x mean of y							mean of x mean of y
		1.00917128 0.07514815							1.01646259 0.05422144								1.0174871 0.3497995							1.0129374 0.2923972

## Sheet: Table S5
Supplementary table S5.: Relative fresh weight and Symptom categories of CaMV infected plants. Plant_count describes the total number of plants scored for freshweight of an accession during the replications [minimum = 6, maximum = 31, average = 11, median = 10]
Accession_identifier	relFW_average	Symptom category	plant_count
108	0.589149	2	7
628	0.525627	3	13
766	0.467472	1	8
772	0.773922	1	18
854	0.498236	4	8
1006	0.623302	2	12
1061	0.545858	3	9
1254	0.334296	4	8
1741	0.612726	1	18
1820	0.637819	3	8
1872	0.55237	2	11
2016	0.553502	3	12
2166	0.508199	5	21
2240	0.86326	2	11
2412	0.930629	3	10
5165	0.535977	3	8
6030	0.504205	5	18
6076	0.545758	3	10
6094	0.474369	4	8
6124	0.374996	4	8
6136	0.694444	5	9
6173	0.462365	2	11
6184	0.687952	1	10
6244	0.699062	3	10
6413	0.490798	3	13
6806	0.565217	3	6
6909	0.641051	3	18
6911	0.494738	2	6
6915	0.58173	3	18
6919	0.453528	5	14
6924	0.465447	3	8
6958	0.597643	3	9
6968	0.775905	2	6
6969	0.613266	4	10
6974	0.7876	2	10
6976	0.759088	2	15
6981	0.454224	3	11
6986	0.374505	3	10
7165	0.528218	2	16
7186	0.639266	1	9
7213	0.552561	2	7
7236	0.793067	1	6
7268	0.657505	2	7
7288	0.717175	2	10
7322	0.613348	2	12
7328	0.503642	4	10
7349	0.308562	5	15
7387	0.624665	3	18
7406	0.536454	3	9
7416	0.568803	4	15
7471	0.742633	2	9
7525	0.391641	4	15
8132	0.729757	3	8
8214	0.814164	2	6
8227	0.414746	5	10
8239	0.94706	0	31
8242	0.819744	2	8
8264	0.479846	2	13
8343	0.685431	3	11
8369	0.51207	5	11
8387	0.780762	4	8
9075	0.719113	3	8
9081	0.610928	3	23
9100	0.366038	4	13
9105	0.587772	3	12
9134	0.768439	2	9
9332	0.986051	1	11
9369	0.708787	1	10
9412	0.730382	3	9
9433	0.831812	3	8
9451	0.82256	3	7
9470	0.693776	2	23
9518	0.609888	2	15
9533	0.556275	2	11
9559	0.845264	3	8
9568	0.342709	5	10
9612	0.527475	3	7
9624	0.531052	2	18
9638	0.55947	4	8
9671	0.659759	1	15
9681	0.58413	2	9
9694	0.564123	3	6
9698	0.713222	4	12
9708	0.535953	3	12
9721	0.658186	2	8
9728	0.556666	5	13
9743	0.795124	3	12
9745	0.705816	1	7
9754	0.856822	1	20
9777	0.724436	2	10
9792	0.655575	5	7
9799	0.637217	2	12
9822	0.629222	2	9
9850	0.536418	3	9
9874	0.91491	0	16
9879	0.565036	2	10
9886	0.55584	4	10
9905	0.479569	5	16
9917	0.743959	2	10
9971	0.526224	1	7

## Sheet: Table S6
Supplementary table S6.: CaMV accumulation was determined by RT-qPCR normalized to Col infection to account for varability in infection strength between replicates
Accession_identifier	titernorm_rep1	titernorm_rep2	average
108	0.185817	0.755844	0.47083
628	1.60243	1.0659	1.33417
766	0.282001	0.260867	0.271434
772	0.163578	0.265631	0.214604
854	0.182603	0.836069	0.509336
1006	0.364246	0.20938	0.286813
1061	0.249145	0.173711	0.211428
1254	0.229674	0.44255	0.336112
1741	0.415252	0.446323	0.430787
1820	0.149309	0.259992	0.20465
1872	0.0872149	0.244088	0.165651
2016	1.25699	1.14518	1.20109
2166	1.28004	1.3997	1.33987
2240	0.254528	0.335992	0.29526
2412	0.752253	0.778309	0.765281
5165	0.674271	0.415133	0.544702
6030	1.57852	1.74534	1.66193
6076	0.274034	0.164787	0.219411
6094	0.250173	0.458319	0.354246
6124	0.267764	0.148011	0.207888
6136	0.531167	1.15802	0.844594
6173	0.35729	0.263944	0.310617
6184	0.477374	0.35669	0.417032
6244	0.244172	0.166588	0.20538
6413	0.68782	0.62092	0.65437
6806	0.537795	0.537795	0.537795
6909	1	1	1
6911	1.59725	1.3824	1.48982
6915	0.573032	0.351086	0.462059
6919	0.144724	0.144724	0.144724
6924	0.70215	0.552518	0.627334
6958	0.509558	0.564181	0.536869
6968	0.106336	0.209758	0.158047
6969	0.400432	0.512266	0.456349
6974	0.370892	0.649254	0.510073
6976	0.764474	0.769255	0.766865
6981	0.302879	0.549437	0.426158
6986	0.10322	0.188006	0.145613
7165	0.415783	0.606914	0.511349
7186	0.579614	0.32846	0.454037
7213	0.505272	0.285669	0.39547
7236	2.2889	2.43314	2.36102
7268	0.280738	0.537663	0.409201
7288	0.353019	0.351996	0.352507
7322	0.407327	0.377044	0.392186
7328	0.704183	0.700841	0.702512
7349	1.56358	0.976668	1.27012
7387	0.427293	0.29816	0.362726
7406	0.550342	0.493322	0.521832
7416	0.598175	0.48923	0.543702
7471	0.687341	0.344122	0.515732
7525	0.212234	0.294303	0.253269
8132	0.293443	0.72435	0.508896
8214	0.198639	0.630908	0.414774
8227	1.03546	0.602547	0.819003
8239	0.00303052	0.00371896	0.00337474
8242	0.215029	1.01319	0.61411
8264	0.156264	0.308003	0.232133
8343	0.419258	1.39968	0.90947
8369	0.187102	0.500583	0.343842
8387	0.711334	1.67802	1.19468
9075	0.0940652	0.0938977	0.0939814
9081	1.16562	1.08779	1.1267
9100	0.423626	0.168307	0.295966
9105	0.182989	0.130751	0.15687
9134	0.375902	0.771972	0.573937
9332	0.301468	0.252467	0.276968
9369	0.129672	0.331711	0.230692
9412	1.11547	3.61111	2.36329
9433	0.355055	0.133171	0.244113
9451	0.204157	0.752741	0.478449
9470	1.81524	1.87006	1.84265
9518	1.80831	3.16296	2.48564
9533	0.624137	0.480222	0.55218
9559	0.276495	0.438358	0.357426
9568	0.284816	0.964038	0.624427
9612	0.678182	0.918452	0.798317
9624	0.706597	0.374395	0.540496
9638	0.667757	0.999236	0.833496
9671	0.758864	0.859871	0.809368
9681	0.169674	0.199442	0.184558
9694	1.02593	0.58083	0.803381
9698	0.134385	0.130629	0.132507
9708	0.848847	1.53398	1.19141
9721	0.782152	1.09884	0.940498
9728	1.87881	1.34622	1.61251
9743	0.390517	0.639081	0.514799
9745	0.846369	0.543128	0.694749
9754	0.241444	0.107844	0.174644
9777	0.511101	0.260372	0.385737
9792	0.43813	0.106796	0.272463
9799	0.238492	0.379632	0.309062
9822	0.693324	0.280205	0.486764
9850	1.05669	0.379516	0.718101
9874	0.000100065	0.00147958	0.000789823
9879	0.82653	0.82653	0.82653
9886	0.916304	0.166265	0.541285
9905	2.22386	3.08871	2.65629
9917	1.19752	0.206828	0.702176
9971	0.625924	0.464164	0.545044

## Sheet: Table S7
Supplementary table S7: List identified SNPs for normalized CaMV accumulation with a GWA score and MAC >5
chromosome	position	GWA score	Minor allele count
1	29701345	7.09333	5
1	15559725	7.04908	6
1	15559976	7.04908	6
1	27073436	6.97036	8
1	27073675	6.97036	8
1	27045240	6.83652	5
1	8836899	6.46212	5
1	27573020	6.37944	5
1	26033895	6.15244	7
1	3812572	6.01782	7
1	2043667	5.98044	24
1	22006689	5.90013	6
1	11130502	5.85968	13
1	11130541	5.85968	13
1	11130556	5.85968	13
1	11130565	5.85968	13
1	11130584	5.85968	13
1	11130614	5.85968	13
1	11130642	5.85968	13
1	11130674	5.85968	13
1	11130776	5.85968	13
1	11130782	5.85968	13
1	11130785	5.85968	13
1	11130819	5.85968	13
1	11130860	5.85968	13
1	11131007	5.85968	13
1	17121118	5.83807	8
1	27073661	5.67046	9
1	1288418	5.65647	5
1	10010338	5.65515	7
1	23205582	5.64721	5
1	23205587	5.64721	5
1	27093870	5.63954	11
1	6160358	5.60206	5
1	7140719	5.51166	6
1	7140768	5.51166	6
1	8275992	5.39141	5
1	8276975	5.39141	5
1	8285980	5.39141	5
1	27307466	5.35232	5
1	12429686	5.33902	5
1	2040381	5.32092	24
1	2040411	5.32092	24
1	2040438	5.32092	24
1	2040978	5.32092	24
1	10033026	5.31376	6
1	8174677	5.30062	5
1	2041183	5.25699	25
1	2042098	5.25699	25
1	2044453	5.25699	25
1	2045595	5.25699	25
1	2046567	5.25699	25
1	2047261	5.25699	25
1	8076847	5.14721	5
1	8077169	5.14721	5
1	8095737	5.14721	5
1	8103243	5.14721	5
1	8103244	5.14721	5
1	8110174	5.14721	5
1	8110401	5.14721	5
1	8116878	5.14721	5
1	8126773	5.14721	5
1	293722	5.14231	11
1	293768	5.14231	11
1	293800	5.14231	11
1	293803	5.14231	11
1	293809	5.14231	11
1	293810	5.14231	11
1	2043875	5.11267	26
1	12178567	5.10883	10
1	21921289	5.09918	11
1	11324178	5.06118	5
1	11324235	5.06118	5
1	11326657	5.06118	5
1	11326669	5.06118	5
1	11326882	5.06118	5
1	11326945	5.06118	5
1	1945239	5.05035	13
1	26543091	5.0305	5
1	26543410	5.0305	5
1	2040690	5.01164	24
1	29491625	7.634	5
2	16153090	8.93031	6
2	5949862	7.73618	5
2	6107047	6.89046	12
2	12233802	6.6132	5
2	12233805	6.6132	5
2	12233841	6.6132	5
2	6107080	6.47869	19
2	6108244	6.15111	5
2	6108246	6.15111	5
2	6108262	6.15111	5
2	1510883	5.86097	6
2	6107113	5.68724	13
2	6107126	5.68724	13
2	6107131	5.68724	13
2	6107140	5.68724	13
2	12233571	5.63389	9
2	12233572	5.63389	9
2	12233607	5.63389	9
2	12233629	5.63389	9
2	6107106	5.6008	20
2	6107121	5.6008	20
2	6105713	5.59324	6
2	2716301	5.44861	7
2	2717940	5.44861	7
2	1629497	5.34753	12
2	7072536	5.32369	5
2	7073067	5.32369	5
2	16159809	5.27081	5
2	6106891	5.175	8
2	5145704	5.12789	6
2	5145711	5.12789	6
3	14893692	8.97294	6
3	14858789	8.94727	5
3	14858791	8.94727	5
3	14858794	8.94727	5
3	14859259	8.94727	5
3	14859710	8.94727	5
3	14865712	8.94727	5
3	14865861	8.94727	5
3	14867814	8.94727	5
3	14869396	8.94727	5
3	14870238	8.94727	5
3	14870332	8.94727	5
3	14870348	8.94727	5
3	14871354	8.94727	5
3	14871839	8.94727	5
3	14872284	8.94727	5
3	14874601	8.94727	5
3	14878410	8.66898	5
3	14879858	8.66898	5
3	14880983	8.66898	5
3	14881180	8.66898	5
3	14881452	8.66898	5
3	14881872	8.66898	5
3	14882352	8.66898	5
3	14882368	8.66898	5
3	14885849	8.66898	5
3	14886143	8.66898	5
3	14887186	8.66898	5
3	14887309	8.66898	5
3	14888266	8.66898	5
3	14889408	8.66898	5
3	14889608	8.66898	5
3	14891382	8.66898	5
3	14894180	8.66898	5
3	14894264	8.66898	5
3	14894311	8.66898	5
3	14897016	8.66898	5
3	14898162	8.66898	5
3	14900117	8.66898	5
3	14900241	8.66898	5
3	14902785	8.66898	5
3	14903075	8.66898	5
3	14903641	8.66898	5
3	14903902	8.66898	5
3	14904160	8.66898	5
3	14904625	8.66898	5
3	14904974	8.66898	5
3	14905054	8.66898	5
3	14905139	8.66898	5
3	14905234	8.66898	5
3	14907387	8.66898	5
3	14908125	8.66898	5
3	14908422	8.66898	5
3	14908437	8.66898	5
3	14908451	8.66898	5
3	14908954	8.66898	5
3	14909180	8.66898	5
3	14909295	8.66898	5
3	14909872	8.66898	5
3	14909925	8.66898	5
3	14910547	8.66898	5
3	14914001	8.66898	5
3	14914529	8.66898	5
3	14914576	8.66898	5
3	14914621	8.66898	5
3	14914928	8.66898	5
3	14915195	8.66898	5
3	14915502	8.66898	5
3	14916096	8.66898	5
3	14917183	8.66898	5
3	14917458	8.66898	5
3	14918785	8.66898	5
3	14918909	8.66898	5
3	14918945	8.66898	5
3	14919644	8.66898	5
3	14919652	8.66898	5
3	14920009	8.66898	5
3	14920125	8.66898	5
3	14921911	8.66898	5
3	14922342	8.66898	5
3	14922585	8.66898	5
3	14922699	8.66898	5
3	14923324	8.66898	5
3	14923442	8.66898	5
3	14923813	8.66898	5
3	14924122	8.66898	5
3	14924612	8.66898	5
3	14924880	8.66898	5
3	14925777	8.66898	5
3	14925895	8.66898	5
3	14926090	8.66898	5
3	14926119	8.66898	5
3	14926165	8.66898	5
3	14926223	8.66898	5
3	14926284	8.66898	5
3	14927026	8.66898	5
3	14927417	8.66898	5
3	14927747	8.66898	5
3	14927751	8.66898	5
3	14927979	8.66898	5
3	14928881	8.66898	5
3	14930644	8.66898	5
3	14931437	8.66898	5
3	14932167	8.66898	5
3	14934191	8.66898	5
3	14934373	8.66898	5
3	14935980	8.66898	5
3	14922374	7.63642	6
3	13150971	7.62917	9
3	14875929	7.19272	6
3	14924374	7.03777	6
3	13881712	6.99471	5
3	9622297	6.93753	10
3	9623649	6.93753	10
3	9623650	6.93753	10
3	9623754	6.93753	10
3	13151004	6.89827	8
3	13151011	6.89827	8
3	13151026	6.89827	8
3	13151032	6.89827	8
3	13151060	6.89827	8
3	13151070	6.89827	8
3	13151073	6.89827	8
3	13151082	6.89827	8
3	13151084	6.89827	8
3	13151091	6.89827	8
3	13151135	6.89827	8
3	13151147	6.89827	8
3	13151205	6.89827	8
3	13151233	6.89827	8
3	13151308	6.89827	8
3	14844208	6.88201	6
3	14895593	6.79191	6
3	14862938	6.716	6
3	10476825	6.70326	5
3	14836138	6.62873	7
3	14841092	6.62873	7
3	14841743	6.62873	7
3	14842475	6.62873	7
3	14872213	6.62873	7
3	14928844	6.59862	6
3	14858790	6.58064	10
3	14935742	6.47059	14
3	14891529	6.32098	6
3	14912580	6.31935	6
3	14908147	6.27999	8
3	14926465	6.27945	6
3	15114806	6.16313	6
3	13150085	6.06272	8
3	13150139	6.06272	8
3	14885238	6.01128	10
3	14936711	5.97186	16
3	14852853	5.89884	7
3	14896022	5.78419	7
3	105816	5.74412	6
3	14887744	5.71854	9
3	16604330	5.65586	6
3	78737	5.64308	6
3	14808027	5.60614	8
3	18221324	5.58788	28
3	13151017	5.57239	11
3	17741162	5.54906	5
3	14835946	5.54791	9
3	14836290	5.54791	9
3	14836453	5.54791	9
3	14836834	5.54791	9
3	14838610	5.54791	9
3	14841060	5.54791	9
3	13151064	5.48783	9
3	9622235	5.48623	10
3	14930450	5.47457	7
3	11294945	5.39995	5
3	13881532	5.37412	6
3	13881534	5.37412	6
3	13881540	5.37412	6
3	13881545	5.37412	6
3	13881547	5.37412	6
3	13881569	5.37412	6
3	13881649	5.37412	6
3	13881655	5.37412	6
3	13881673	5.37412	6
3	13881699	5.37412	6
3	9621653	5.32299	10
3	13151031	5.29984	9
3	15867962	5.28554	5
3	15582822	5.28544	5
3	14933028	5.2754	10
3	9627349	5.26725	6
3	9627352	5.26725	6
3	9627354	5.26725	6
3	9627361	5.26725	6
3	9627362	5.26725	6
3	9627363	5.26725	6
3	14811995	5.23222	12
3	21413404	5.21791	8
3	21156643	5.20184	6
3	21156658	5.20184	6
3	21156687	5.20184	6
3	21156691	5.20184	6
3	21156804	5.20184	6
3	21156831	5.20184	6
3	21156853	5.20184	6
3	21156923	5.20184	6
3	21156965	5.20184	6
3	21156981	5.20184	6
3	21156998	5.20184	6
3	21157001	5.20184	6
3	21157003	5.20184	6
3	21157004	5.20184	6
3	21157008	5.20184	6
3	21157028	5.20184	6
3	21157079	5.20184	6
3	21157092	5.20184	6
3	21157117	5.20184	6
3	21157164	5.20184	6
3	21157169	5.20184	6
3	21157193	5.20184	6
3	21157203	5.20184	6
3	15020949	5.15512	6
3	14926447	5.13756	12
3	14927351	5.13756	12
3	14911994	5.10028	7
3	20133609	5.08491	6
3	16035468	5.03989	8
3	16035478	5.03989	8
3	16035485	5.03989	8
3	16035515	5.03989	8
3	14756944	5.03567	5
4	7599239	8.66262	19
4	7609032	7.72628	7
4	9929767	6.4013	7
4	7606725	6.39913	8
4	7603319	6.37113	8
4	7598691	6.27247	15
4	7704850	6.1218	10
4	9929880	6.06805	5
4	9929908	6.06805	5
4	9929909	6.06805	5
4	9930077	6.06805	5
4	9930078	6.06805	5
4	9930242	6.06805	5
4	9930252	6.06805	5
4	9930255	6.06805	5
4	9930319	6.06805	5
4	9930407	6.06805	5
4	9930435	6.06805	5
4	9930753	6.06805	5
4	9930812	6.06805	5
4	9930838	6.06805	5
4	9930864	6.06805	5
4	7648117	5.70752	5
4	7653350	5.70752	5
4	7653351	5.70752	5
4	7653370	5.70752	5
4	7653822	5.70752	5
4	7655635	5.70752	5
4	7656141	5.70752	5
4	7659623	5.70752	5
4	7660029	5.70752	5
4	7660375	5.70752	5
4	7660376	5.70752	5
4	7660803	5.70752	5
4	7661144	5.70752	5
4	7661743	5.70752	5
4	7662931	5.70752	5
4	7278020	5.63016	6
4	7599237	5.59741	22
4	7688320	5.58583	5
4	6126108	5.56149	5
4	6126109	5.56149	5
4	6126215	5.56149	5
4	6126331	5.56149	5
4	6126594	5.56149	5
4	6126659	5.56149	5
4	6127925	5.56149	5
4	6128260	5.56149	5
4	6128636	5.56149	5
4	6129305	5.56149	5
4	6129759	5.56149	5
4	6129910	5.56149	5
4	7951392	5.43152	10
4	15130198	5.40819	10
4	1549394	5.39133	5
4	1549464	5.39133	5
4	1549685	5.39133	5
4	16528479	5.30537	16
4	9936123	5.22402	5
4	9936143	5.22402	5
4	14886951	5.09417	6
4	16528287	5.05689	15
4	16528435	5.05689	15
4	16528442	5.05689	15
4	16528443	5.05689	15
4	16528445	5.05689	15
4	2216021	5.05299	17
4	9871589	5.02318	6
4	9871600	5.02318	6
4	9871630	5.02318	6
4	9871641	5.02318	6
4	9871649	5.02318	6
4	9871650	5.02318	6
4	9871754	5.02318	6
4	9871826	5.02318	6
4	9871858	5.02318	6
4	9871939	5.02318	6
4	9871943	5.02318	6
4	9872015	5.02318	6
4	9872045	5.02318	6
4	9872054	5.02318	6
4	9872118	5.02318	6
4	9872127	5.02318	6
4	9872130	5.02318	6
4	9872131	5.02318	6
4	9872135	5.02318	6
4	9872141	5.02318	6
4	9872178	5.02318	6
4	9872230	5.02318	6
4	9872245	5.02318	6
4	9872254	5.02318	6
4	9872359	5.02318	6
4	9872363	5.02318	6
4	9872377	5.02318	6
4	9872383	5.02318	6
4	9872390	5.02318	6
4	9872464	5.02318	6
4	9872468	5.02318	6
4	9872473	5.02318	6
4	9872604	5.02318	6
4	9872640	5.02318	6
4	9872712	5.02318	6
4	9872724	5.02318	6
4	9872742	5.02318	6
4	9872772	5.02318	6
4	9872774	5.02318	6
4	9872803	5.02318	6
4	9872818	5.02318	6
4	9872889	5.02318	6
4	9872909	5.02318	6
4	9872929	5.02318	6
4	9872932	5.02318	6
4	9872939	5.02318	6
4	9872940	5.02318	6
4	9873009	5.02318	6
4	9873012	5.02318	6
4	9873015	5.02318	6
4	9873017	5.02318	6
4	9873025	5.02318	6
4	9873050	5.02318	6
4	9873107	5.02318	6
4	9873209	5.02318	6
4	9873274	5.02318	6
4	9873457	5.02318	6
4	9873494	5.02318	6
4	9873596	5.02318	6
4	9873636	5.02318	6
4	9873637	5.02318	6
4	9873940	5.02318	6
4	9874182	5.02318	6
4	9874582	5.02318	6
4	9874722	5.02318	6
4	9874914	5.02318	6
4	9875014	5.02318	6
4	9875042	5.02318	6
4	9875046	5.02318	6
4	9875051	5.02318	6
4	9875065	5.02318	6
4	9875096	5.02318	6
4	9875205	5.02318	6
4	9875240	5.02318	6
4	9875285	5.02318	6
4	9875323	5.02318	6
4	9875369	5.02318	6
4	9875421	5.02318	6
4	9875445	5.02318	6
4	9875554	5.02318	6
4	9875582	5.02318	6
4	9875672	5.02318	6
4	9876050	5.02318	6
4	9876051	5.02318	6
4	9876107	5.02318	6
4	9876538	5.02318	6
4	9876754	5.02318	6
4	9876815	5.02318	6
4	9876839	5.02318	6
4	9876864	5.02318	6
4	9876867	5.02318	6
4	9876881	5.02318	6
4	9876901	5.02318	6
4	9876908	5.02318	6
4	9876927	5.02318	6
4	9876935	5.02318	6
4	9876958	5.02318	6
4	9876962	5.02318	6
4	9876993	5.02318	6
4	9877030	5.02318	6
4	9877032	5.02318	6
4	9877039	5.02318	6
4	9877045	5.02318	6
4	9877047	5.02318	6
4	9877138	5.02318	6
4	9877222	5.02318	6
4	9877279	5.02318	6
4	9877357	5.02318	6
4	9877381	5.02318	6
4	9877396	5.02318	6
4	9877435	5.02318	6
4	9877543	5.02318	6
4	9877549	5.02318	6
4	9877579	5.02318	6
4	9877699	5.02318	6
4	9877700	5.02318	6
4	9877819	5.02318	6
4	9877870	5.02318	6
4	9877873	5.02318	6
4	9877897	5.02318	6
4	9877969	5.02318	6
4	9878038	5.02318	6
4	9878086	5.02318	6
4	9878140	5.02318	6
4	9878185	5.02318	6
4	9878188	5.02318	6
4	9878233	5.02318	6
4	9878275	5.02318	6
4	9878308	5.02318	6
4	9878314	5.02318	6
4	9878341	5.02318	6
4	9878344	5.02318	6
4	9878407	5.02318	6
4	9878422	5.02318	6
4	9878503	5.02318	6
4	9878524	5.02318	6
4	9878638	5.02318	6
4	9878656	5.02318	6
4	9878698	5.02318	6
4	9878731	5.02318	6
4	9878734	5.02318	6
4	9878750	5.02318	6
4	9878959	5.02318	6
4	9879048	5.02318	6
4	9879093	5.02318	6
4	9879094	5.02318	6
4	9879137	5.02318	6
4	9879187	5.02318	6
4	9879193	5.02318	6
4	9879195	5.02318	6
4	9879213	5.02318	6
4	9879318	5.02318	6
4	9879326	5.02318	6
4	9879376	5.02318	6
4	9879389	5.02318	6
4	9879416	5.02318	6
4	9879428	5.02318	6
4	9879662	5.02318	6
4	9879718	5.02318	6
4	9879723	5.02318	6
4	9879753	5.02318	6
4	9879781	5.02318	6
4	9879898	5.02318	6
4	9880003	5.02318	6
4	9880045	5.02318	6
4	9880047	5.02318	6
4	9880071	5.02318	6
4	9880099	5.02318	6
4	9880235	5.02318	6
4	9880275	5.02318	6
4	9880298	5.02318	6
4	9880347	5.02318	6
4	9880353	5.02318	6
4	9880356	5.02318	6
4	9880499	5.02318	6
4	9880627	5.02318	6
4	9880735	5.02318	6
4	9880742	5.02318	6
4	9873598	11.3177	7
5	12185649	7.84485	5
5	12185656	7.84485	5
5	23867346	7.72373	6
5	23867328	7.59576	5
5	23867333	7.59576	5
5	23867656	7.59576	5
5	23842537	6.85695	5
5	23842702	6.85695	5
5	17526048	6.79955	6
5	23852511	6.67559	6
5	26070538	6.6517	6
5	15372605	6.37999	9
5	3051438	6.36443	18
5	16923455	5.98508	5
5	16923854	5.98508	5
5	16924372	5.98508	5
5	16924416	5.98508	5
5	16924439	5.98508	5
5	16924446	5.98508	5
5	16924705	5.98508	5
5	16924875	5.98508	5
5	16924899	5.98508	5
5	16925085	5.98508	5
5	16925160	5.98508	5
5	16925252	5.98508	5
5	16925363	5.98508	5
5	16925383	5.98508	5
5	16925517	5.98508	5
5	16925521	5.98508	5
5	16925588	5.98508	5
5	16925587	5.98508	5
5	16925591	5.98508	5
5	16925634	5.98508	5
5	16925693	5.98508	5
5	16925691	5.98508	5
5	16925696	5.98508	5
5	16925808	5.98508	5
5	16925884	5.98508	5
5	16925920	5.98508	5
5	16926159	5.98508	5
5	17625777	5.91204	6
5	17625941	5.91204	6
5	17625987	5.91204	6
5	17626484	5.91204	6
5	17626567	5.91204	6
5	17626568	5.91204	6
5	17626594	5.91204	6
5	17626688	5.91204	6
5	17626715	5.91204	6
5	17626796	5.91204	6
5	17626818	5.91204	6
5	17627287	5.91204	6
5	17627357	5.91204	6
5	17627362	5.91204	6
5	17627596	5.91204	6
5	17627613	5.91204	6
5	17627617	5.91204	6
5	17628151	5.91204	6
5	17628389	5.91204	6
5	23848884	5.82361	17
5	23533309	5.78362	6
5	23533666	5.78362	6
5	3055495	5.72757	9
5	3051334	5.7059	19
5	19955829	5.56631	5
5	19955997	5.56631	5
5	19956111	5.56631	5
5	19958146	5.56631	5
5	19958827	5.56631	5
5	19958975	5.56631	5
5	23529809	5.55257	7
5	23529814	5.55257	7
5	23529815	5.55257	7
5	23529822	5.55257	7
5	23529825	5.55257	7
5	23529823	5.55257	7
5	23529824	5.55257	7
5	23529829	5.55257	7
5	23529827	5.55257	7
5	23529997	5.55257	7
5	23530062	5.55257	7
5	23530135	5.55257	7
5	23531185	5.55257	7
5	10170653	5.50468	5
5	15372485	5.48231	12
5	15313024	5.46502	12
5	15313036	5.46502	12
5	23644568	5.4518	6
5	23644578	5.4518	6
5	23644588	5.4518	6
5	23644648	5.4518	6
5	17626287	5.3806	9
5	17626318	5.3806	9
5	17626319	5.3806	9
5	17626320	5.3806	9
5	17626341	5.3806	9
5	17626346	5.3806	9
5	17626352	5.3806	9
5	17626359	5.3806	9
5	17626368	5.3806	9
5	17626383	5.3806	9
5	17626385	5.3806	9
5	17626406	5.3806	9
5	17626477	5.3806	9
5	17626509	5.3806	9
5	17626841	5.3806	9
5	17626844	5.3806	9
5	17626850	5.3806	9
5	17626896	5.3806	9
5	17627026	5.3806	9
5	17627040	5.3806	9
5	17627068	5.3806	9
5	17627116	5.3806	9
5	17627119	5.3806	9
5	17627128	5.3806	9
5	17627132	5.3806	9
5	17627174	5.3806	9
5	17627206	5.3806	9
5	17627217	5.3806	9
5	17627244	5.3806	9
5	17627359	5.3806	9
5	17627360	5.3806	9
5	19975371	5.37366	6
5	3058094	5.29497	7
5	19917058	5.28074	6
5	332733	5.27726	7
5	10266751	5.27446	5
5	13046815	5.26948	6
5	23645108	5.09323	9
5	9654909	5.05831	10
5	9654991	5.05831	10
5	3053022	15.8741	11
5	3055123	12.8127	11
5	3051264	11.8329	14
5	3051307	11.8329	14
5	3051309	11.8329	14
5	3051340	11.8329	14
5	3051349	11.8329	14
5	3051384	11.8329	14
5	3051388	11.8329	14
5	3051399	11.8329	14
5	3051404	11.8329	14
5	3051406	11.8329	14
5	3051441	11.8329	14
5	3051450	11.8329	14
5	3051458	11.8329	14
5	3054974	10.9291	10
5	3054983	10.9291	10
5	3055058	10.9291	10
5	3055080	10.9291	10
5	3055122	10.9291	10
5	3051466	10.7645	5
5	3051281	10.5961	15

## Sheet: Table S8
Supplementary table S8: Neighbouring genetic elements of SNPs (see Table S4) in 2 kb window, if several SNPs fall into the same window, only one is shown here
Chromosome	SNP_position	nextgenestart	nextgeneend	strand	ATG number	Note	Description	Symbol	Locus
Chr1	293723	293246	295086	+	AT1G01800	Note=NAD(P)-binding Rossmann-fold superfamily protein	computational_description=NAD(P)-binding Rossmann-fold superfamily protein%3B FUNCTIONS IN: oxidoreductase activity%2C binding%2C catalytic activity%3B INVOLVED IN: oxidation reduction%2C metabolic process%3B LOCATED IN: plant-type cell wall%3B EXPRESSED IN: 22 plant structures%3B EXPRESSED DURING: 13 growth stages%3B CONTAINS InterPro DOMAIN/s: NAD(P)-binding domain (InterPro:IPR016040)%2C Gluco…	Dbxref=PMID:16287169,PMID:20736450,locus:2198230	locus_type=protein_coding
Chr1	1288419	1287831	1289820	-	AT1G04625	Note=Polynucleotidyl transferase%2C ribonuclease H-like superfamily protein	computational_description=Polynucleotidyl transferase%2C ribonuclease H-like superfamily protein%3B FUNCTIONS IN: nucleic acid binding%3B INVOLVED IN: biological_process unknown%3B LOCATED IN: cellular_component unknown%3B CONTAINS InterPro DOMAIN/s: Polynucleotidyl transferase%2C ribonuclease H fold (InterPro:IPR012337)%3B BEST Arabidopsis thaliana protein match is: Polynucleotidyl transferase%2…	Dbxref=locus:1006230762	locus_type=protein_coding
Chr1	1945240	1944993	1946303	+	AT1G06380	Note=Ribosomal protein L1p/L10e family	computational_description=Ribosomal protein L1p/L10e family%3B FUNCTIONS IN: RNA binding%3B INVOLVED IN: RNA processing%3B LOCATED IN: chloroplast%2C chloroplast envelope%3B EXPRESSED IN: 22 plant structures%3B EXPRESSED DURING: 13 growth stages%3B CONTAINS InterPro DOMAIN/s: Ribosomal protein L1 (InterPro:IPR002143)%3B BEST Arabidopsis thaliana protein match is: Ribosomal protein L1p/L10e family…	Dbxref=PMID:20736450,locus:2202260	locus_type=protein_coding
Chr1	2040382	2037311	2040419	-	AT1G06660	Note=aspartyl/glutamyl-tRNA(Asn/Gln) amidotransferase subunit	curator_summary=Encodes JASON. jason mutant produces diploid male gametes leading to triploid progeny. Diploid gametes in the jason mutant are generated by a defect in male meiosis II.	symbol=JASON	full_name=JASON	computational_description=unknown protein%3B BEST Arabidopsis thaliana protein match is: unknown protein (TAIR:AT2G30820.2)%3B Has 166 Blast hits to 144 proteins in 35 species: Archae - 0%3B Bacteria - 17%3B Metazoa - 13%3B Fungi - 20%3B Plants - 104%3B Viruses - 0%3B Other Eukaryotes - 12 (source: NCBI BLink).	Dbxref=PMID:20032078,PMID:21257792,PMID:24012484,locus:2009165	locus_type=protein_coding
Chr1	2040412	2040410	2047655	+	AT1G06670	Note=nuclear DEIH-boxhelicase	curator_summary=nuclear DEIH-box helicase (NIH) encoding a putative RNA and/or DNA helicase homologous to a group of nucleic acid helicases from the DEAD/H family with nuclear DEIH-box helicase (NIH) distinct N- and C-terminal regions that differ from animal DEIH proteins	symbol=NIH	full_name=nuclear DEIH-boxhelicase	computational_description=nuclear DEIH-boxhelicase (NIH)%3B CONTAINS InterPro DOMAIN/s: Helicase-associated domain (InterPro:IPR007502)%2C DNA/RNA helicase%2C DEAD/DEAH box type%2C N-terminal (InterPro:IPR011545)%2C Ankyrin repeat-containing domain (InterPro:IPR020683)%2C DEAD-like helicase%2C N-terminal (InterPro:IPR014001)%2C DNA/RNA helicase%2C C-terminal (InterPro:IPR001650)%2C Single-strande…	Dbxref=PMID:10471743,locus:2009200	locus_type=protein_coding
Chr1	3812573	3809795	3813809	+	AT1G11330	Note=S-locus lectin protein kinase family protein	computational_description=S-locus lectin protein kinase family protein%3B FUNCTIONS IN: in 6 functions%3B INVOLVED IN: protein amino acid phosphorylation%2C recognition of pollen%3B LOCATED IN: plasma membrane%3B EXPRESSED IN: 23 plant structures%3B EXPRESSED DURING: 13 growth stages%3B CONTAINS InterPro DOMAIN/s: Curculin-like (mannose-binding) lectin (InterPro:IPR001480)%2C PAN-2 domain (InterP…	Dbxref=PMID:15272873,PMID:16618929,PMID:18650403,PMID:20736450,locus:2202054	locus_type=protein_coding
Chr1	6160359	6159126	6161615	+	AT1G17910	Note=Wall-associated kinase family protein	computational_description=Wall-associated kinase family protein%3B FUNCTIONS IN: kinase activity%3B INVOLVED IN: protein amino acid phosphorylation%3B LOCATED IN: endomembrane system%2C integral to membrane%3B EXPRESSED IN: sperm cell%3B CONTAINS InterPro DOMAIN/s: Wall-associated kinase (InterPro:IPR013695)%2C Protein kinase%2C catalytic domain (InterPro:IPR000719)%2C Serine-threonine/tyrosine-p…	Dbxref=PMID:18667720,PMID:20736450,locus:2030988	locus_type=protein_coding
Chr1	7140720	7142972	7146540	+	AT1G20620	Note=catalase 3	curator_summary=Catalase%2C catalyzes the breakdown of hydrogen peroxide (H2O2) into water and oxygen.	symbol=CAT3	Alias=ATCAT3,SEN2,SENESCENCE 2	full_name=catalase 3	computational_description=catalase 3 (CAT3)%3B FUNCTIONS IN: catalase activity%2C cobalt ion binding%3B INVOLVED IN: in 7 processes%3B LOCATED IN: in 11 components%3B EXPRESSED IN: 29 plant structures%3B EXPRESSED DURING: 17 growth stages%3B CONTAINS InterPro DOMAIN/s: Catalase-like domain%2C haem-dependent (InterPro:IPR020835)%2C Catalase related subgroup (InterPro:IPR018028)%2C Catalase (InterP…	Dbxref=PMID:9617812,PMID:12376630,PMID:12736379,PMID:14581623,PMID:14671022,PMID:15032878,PMID:17587236,PMID:17728292,PMID:17785451,PMID:17951448,PMID:18230142,PMID:18775970,PMID:19500300,PMID:19017119,PMID:20018591,PMID:20031914,PMID:20138775,PMID:20230493,PMID:20442276,PMID:20736450,PMID:20876333,PMID:21622812,PMID:21665324,PMID:21665322,PMID:22525681,PMID:22771435,PMID:23958864,PMID:23940555,P…	locus_type=protein_coding
Chr1	8076848	8075996	8079137	+	AT1G22830	Note=Tetratricopeptide repeat (TPR)-like superfamily protein	computational_description=Tetratricopeptide repeat (TPR)-like superfamily protein%3B CONTAINS InterPro DOMAIN/s: Pentatricopeptide repeat (InterPro:IPR002885)%3B BEST Arabidopsis thaliana protein match is: Tetratricopeptide repeat (TPR)-like superfamily protein (TAIR:AT1G71490.1)%3B Has 41595 Blast hits to 13372 proteins in 196 species: Archae - 1%3B Bacteria - 4%3B Metazoa - 55%3B Fungi - 60%3B …	Dbxref=PMID:15269332,PMID:16113211,locus:2017744	locus_type=protein_coding
Chr1	8095738	8095449	8097790	+	AT1G22880	Note=cellulase 5	symbol=CEL5	Alias=ATCEL5,ARABIDOPSIS THALIANA CELLULASE 5,ATGH9B4,ARABIDOPSIS THALIANA GLYCOSYL HYDROLASE 9B4	full_name=cellulase 5	computational_description=cellulase 5 (CEL5)%3B FUNCTIONS IN: hydrolase activity%2C hydrolyzing O-glycosyl compounds%2C catalytic activity%3B INVOLVED IN: carbohydrate metabolic process%3B LOCATED IN: cell wall%2C plasma membrane%2C plant-type cell wall%3B EXPRESSED IN: root%3B CONTAINS InterPro DOMAIN/s: Six-hairpin glycosidase (InterPro:IPR012341)%2C Six-hairpin glycosidase-like (InterPro:IPR00…	Dbxref=PMID:14576160,PMID:15047898,PMID:15170254,PMID:16287169,PMID:16776300,PMID:17687051,PMID:15604746,PMID:18577427,locus:2017704	locus_type=protein_coding
Chr1	8103244	8102728	8103588	+	AT1G22890	Note=transmembrane protein	computational_description=unknown protein%3B FUNCTIONS IN: molecular_function unknown%3B INVOLVED IN: biological_process unknown%3B LOCATED IN: endomembrane system%3B EXPRESSED IN: 19 plant structures%3B EXPRESSED DURING: 11 growth stages%3B Has 17 Blast hits to 17 proteins in 2 species: Archae - 0%3B Bacteria - 0%3B Metazoa - 0%3B Fungi - 0%3B Plants - 17%3B Viruses - 0%3B Other Eukaryotes - 0 (…	Dbxref=PMID:15047898,PMID:15489280,PMID:15894741,PMID:16299169,PMID:18650403,PMID:18805951,locus:2017694	locus_type=protein_coding
Chr1	8110175	8109574	8112061	-	AT1G22920	Note=COP9 signalosome 5A	curator_summary=AJH1 encodes a protein similar to JAB1%2C a specific mammalian coactivator of AP-1 transcription. Encodes a subunit of the COP9 complex that is involved in protein deneddylation. Plants with mutations in CSN5A and CSN5B have a de-etiolated phenotype.	symbol=CSN5A	Alias=AJH1,ARABIDOPSIS JAB1 HOMOLOG 1	full_name=COP9 signalosome 5A	computational_description=COP9 signalosome 5A (CSN5A)%3B CONTAINS InterPro DOMAIN/s: Mov34/MPN/PAD-1 (InterPro:IPR000555)%3B BEST Arabidopsis thaliana protein match is: COP9-signalosome 5B (TAIR:AT1G71230.1)%3B Has 1314 Blast hits to 1313 proteins in 252 species: Archae - 0%3B Bacteria - 4%3B Metazoa - 460%3B Fungi - 400%3B Plants - 277%3B Viruses - 0%3B Other Eukaryotes - 173 (source: NCBI BLink…	Dbxref=PMID:9707402,PMID:11019806,PMID:12724534,PMID:15923347,PMID:17307927,PMID:18434413,PMID:18650403,PMID:21798943,PMID:22576848,PMID:23319550,locus:2017764	locus_type=protein_coding
Chr1	8116879	8117286	8122151	+	AT1G22930	Note=T-complex protein 11	computational_description=T-complex protein 11%3B CONTAINS InterPro DOMAIN/s: T-complex 11 (InterPro:IPR008862)%3B BEST Arabidopsis thaliana protein match is: T-complex protein 11 (TAIR:AT4G09150.1)%3B Has 9929 Blast hits to 7090 proteins in 817 species: Archae - 19%3B Bacteria - 1454%3B Metazoa - 4175%3B Fungi - 699%3B Plants - 382%3B Viruses - 14%3B Other Eukaryotes - 3186 (source: NCBI BLink).	Dbxref=PMID:18650403,PMID:18805951,PMID:18775970,locus:2017749	locus_type=protein_coding
Chr1	8126774	8125023	8127286	-	AT1G22950	Note=2-oxoglutarate (2OG) and Fe(II)-dependent oxygenase superfamily protein	computational_description=2-oxoglutarate (2OG) and Fe(II)-dependent oxygenase superfamily protein%3B FUNCTIONS IN: oxidoreductase activity%2C oxidoreductase activity%2C acting on paired donors%2C with incorporation or reduction of molecular oxygen%2C iron ion binding%2C L-ascorbic acid binding%3B INVOLVED IN: oxidation reduction%3B LOCATED IN: cellular_component unknown%3B CONTAINS InterPro DOMAI…	Dbxref=PMID:20032078,locus:2017774	locus_type=protein_coding
Chr1	8174678	8173823	8175819	-	AT1G23070	Note=organic solute transporter ostalpha protein (DUF300)	computational_description=Protein of unknown function (DUF300)%3B CONTAINS InterPro DOMAIN/s: Protein of unknown function DUF300 (InterPro:IPR005178)%3B BEST Arabidopsis thaliana protein match is: Protein of unknown function (DUF300) (TAIR:AT4G38360.2)%3B Has 840 Blast hits to 837 proteins in 189 species: Archae - 0%3B Bacteria - 0%3B Metazoa - 286%3B Fungi - 190%3B Plants - 245%3B Viruses - 0%3B…	Dbxref=PMID:16607029,locus:2201235	locus_type=protein_coding
Chr1	8275993	8273423	8275350	-	AT1G23320	Note=tryptophan aminotransferase related 1	curator_summary=Encodes a protein with similarity to the TAA1 trytophan aminotransferase involved in IAA biosynthesis. This gene appears to be expressed at a very low level during seedling development. Triple mutant analyses implicate this gene in embryonic development.	symbol=TAR1	full_name=tryptophan aminotransferase related 1	computational_description=tryptophan aminotransferase related 1 (TAR1)%3B CONTAINS InterPro DOMAIN/s: Pyridoxal phosphate-dependent transferase%2C major domain (InterPro:IPR015424)%2C Pyridoxal phosphate-dependent transferase%2C major region%2C subdomain 1 (InterPro:IPR015421)%2C Allinase%2C C-terminal (InterPro:IPR006948)%3B BEST Arabidopsis thaliana protein match is: tryptophan aminotransferase…	Dbxref=PMID:16277745,PMID:18667720,PMID:18394997,PMID:18394996,PMID:23209113,locus:2028010	locus_type=protein_coding
Chr1	8285981	8283644	8286969	-	AT1G23340	Note=carboxyl-terminal proteinase%2C putative (DUF239)	computational_description=Protein of Unknown Function (DUF239)%3B FUNCTIONS IN: molecular_function unknown%3B INVOLVED IN: biological_process unknown%3B LOCATED IN: endomembrane system%3B EXPRESSED IN: 12 plant structures%3B EXPRESSED DURING: 6 growth stages%3B CONTAINS InterPro DOMAIN/s: Protein of unknown function DUF239%2C plant (InterPro:IPR004314)%3B BEST Arabidopsis thaliana protein match i…	Dbxref=PMID:20736450,locus:2028025	locus_type=protein_coding
Chr1	8836900	8835386	8837007	+	AT1G25211	Note=F-box family protein	computational_description=F-box family protein%3B CONTAINS InterPro DOMAIN/s: F-box domain%2C cyclin-like (InterPro:IPR001810)%2C F-box domain%2C Skp2-like (InterPro:IPR022364)%2C F-box associated domain%2C type 1 (InterPro:IPR006527)%2C F-box associated interaction domain (InterPro:IPR017451)%3B BEST Arabidopsis thaliana protein match is: F-box family protein (TAIR:AT1G25150.1)%3B Has 30201 Blas…	Dbxref=PMID:18650403,locus:4515102590	locus_type=protein_coding
Chr1	8836900	8836835	8839609	-	AT1G25220	Note=anthranilate synthase beta subunit 1	curator_summary=Catalyzes the first step of tryptophan biosynthesis: Chorismate L-Glutamine %3D Anthranilate Pyruvate L-Glutamate. Functions as a heterocomplex with anthranilate synthase alpha subunit (ASA1 or ASA2).	symbol=ASB1	Alias=TRP4,TRYPTOPHAN BIOSYNTHESIS 4,WEI7,WEAK ETHYLENE INSENSITIVE7	full_name=anthranilate synthase beta subunit 1	computational_description=anthranilate synthase beta subunit 1 (ASB1)%3B FUNCTIONS IN: anthranilate synthase activity%3B INVOLVED IN: in 6 processes%3B LOCATED IN: chloroplast%3B EXPRESSED IN: pericycle%2C cotyledon vascular system%2C primary root tip%2C root%2C lateral root primordium%3B CONTAINS InterPro DOMAIN/s: Glutamine amidotransferase class-I%2C C-terminal (InterPro:IPR000991)%2C Glutamin…	Dbxref=PMID:8400875,PMID:12136026,PMID:14576160,PMID:14996219,PMID:16188339,PMID:16553894,PMID:16913859,PMID:17705842,PMID:18435826,PMID:18400103,PMID:18375600,PMID:21045165,PMID:23987513,PMID:24596172,locus:2033025	locus_type=protein_coding
Chr1	10010339	10010124	10012258	+	AT1G28470	Note=NAC domain containing protein 10	symbol=NAC010	Alias=ANAC010,NAC domain containing protein 10,SND3,SECONDARY WALL-ASSOCIATED NAC DOMAIN PROTEIN 3	full_name=NAC domain containing protein 10	computational_description=NAC domain containing protein 10 (NAC010)%3B CONTAINS InterPro DOMAIN/s: No apical meristem (NAM) protein (InterPro:IPR003441)%3B BEST Arabidopsis thaliana protein match is: NAC domain containing protein 73 (TAIR:AT4G28500.1)%3B Has 2334 Blast hits to 2329 proteins in 68 species: Archae - 0%3B Bacteria - 0%3B Metazoa - 0%3B Fungi - 0%3B Plants - 2334%3B Viruses - 0%3B Ot…	Dbxref=PMID:11118137,PMID:15029955,PMID:17114348,PMID:17890373,PMID:18952777,PMID:19582540,PMID:20458494,PMID:25148240,locus:2032580	locus_type=protein_coding
Chr1	10033027	10031985	10035638	-	AT1G28530	Note=deneddylase	curator_summary=Encodes a protein that localizes to both chloroplasts and amyloplasts and is required for both chloroplast and mesophyll development.	Alias=ANU10,ANGULATA 10	computational_description=unknown protein%3B INVOLVED IN: biological_process unknown%3B LOCATED IN: chloroplast%3B EXPRESSED IN: 19 plant structures%3B EXPRESSED DURING: 10 growth stages%3B Has 20 Blast hits to 20 proteins in 6 species: Archae - 0%3B Bacteria - 0%3B Metazoa - 0%3B Fungi - 0%3B Plants - 20%3B Viruses - 0%3B Other Eukaryotes - 0 (source: NCBI BLink).	Dbxref=PMID:14576160,PMID:15890746,PMID:17346352,PMID:18315867,PMID:24663344,locus:2018728	locus_type=protein_coding
Chr1	11130503	11128732	11130239	-	AT1G31163	Note=F-box associated ubiquitination effector family protein	computational_description=F-box associated ubiquitination effector family protein%3B FUNCTIONS IN: molecular_function unknown%3B INVOLVED IN: biological_process unknown%3B LOCATED IN: endomembrane system%3B CONTAINS InterPro DOMAIN/s: F-box associated domain%2C type 3 (InterPro:IPR013187)%3B BEST Arabidopsis thaliana protein match is: F-box family protein (TAIR:AT1G30930.1)%3B Has 145 Blast hits …	Dbxref=locus:504956238	locus_type=protein_coding
Chr1	11324179	11322692	11324176	-	AT1G31640	Note=AGAMOUS-like 92	curator_summary=A paternally expressed imprinted gene.	symbol=AGL92	full_name=AGAMOUS-like 92	computational_description=AGAMOUS-like 92 (AGL92)%3B FUNCTIONS IN: DNA binding%2C sequence-specific DNA binding transcription factor activity%3B INVOLVED IN: regulation of transcription%2C DNA-dependent%3B LOCATED IN: nucleus%3B CONTAINS InterPro DOMAIN/s: Transcription factor%2C MADS-box (InterPro:IPR002100)%3B BEST Arabidopsis thaliana protein match is: AGAMOUS-like 86 (TAIR:AT1G31630.1)%3B Has…	Dbxref=PMID:11118137,PMID:12698294,PMID:12837945,PMID:12949148,PMID:15805477,PMID:17665211,PMID:21257907,locus:2028591	locus_type=protein_coding
Chr1	11326658	11326251	11330791	-	AT1G31650	Note=RHO guanyl-nucleotide exchange factor 14	curator_summary=Encodes a member of KPP-like gene family%2C homolog of KPP (kinase partner protein) gene in tomato. Also a member of the RopGEF (guanine nucleotide exchange factor) family%2C containing the novel PRONE domain (plant-specific Rop nucleotide exchanger)%2C which is exclusively active towards members of the Rop subfamily.	symbol=ROPGEF14	Alias=ATROPGEF14	full_name=ROP (rho of plants) guanine nucleotide exchange factor 14	computational_description=RHO guanyl-nucleotide exchange factor 14 (ROPGEF14)%3B CONTAINS InterPro DOMAIN/s: Rop nucleotide exchanger%2C PRONE (InterPro:IPR005512)%3B BEST Arabidopsis thaliana protein match is: RHO guanyl-nucleotide exchange factor 7 (TAIR:AT5G02010.1)%3B Has 302 Blast hits to 301 proteins in 16 species: Archae - 0%3B Bacteria - 0%3B Metazoa - 0%3B Fungi - 0%3B Plants - 302%3B Vi…	Dbxref=PMID:15980860,PMID:23024212,locus:2028701	locus_type=protein_coding
Chr1	12178568	12177673	12179628	+	AT1G33590	Note=Leucine-rich repeat (LRR) family protein	computational_description=Leucine-rich repeat (LRR) family protein%3B INVOLVED IN: signal transduction%2C response to karrikin%2C defense response%3B LOCATED IN: cell wall%2C chloroplast%2C plant-type cell wall%3B EXPRESSED IN: 22 plant structures%3B EXPRESSED DURING: 14 growth stages%3B CONTAINS InterPro DOMAIN/s: Leucine-rich repeat%2C typical subtype (InterPro:IPR003591)%2C Leucine-rich repeat…	Dbxref=PMID:11751054,PMID:12805628,PMID:14595688,PMID:15215502,PMID:15593128,PMID:15769804,PMID:16287169,PMID:16621846,PMID:18650403,PMID:18796151,PMID:20351290,PMID:21477822,locus:2197563	locus_type=protein_coding
Chr1	12429687	12426700	12429714	+	AT1G34120	Note=inositol polyphosphate 5-phosphatase I	curator_summary=Encodes an inositol polyphosphate 5-phosphatase that appears to have Type I activity. It can dephosphorylate IP3(inositol(1%2C4%2C5)P3) and IP4 (inositol(1%2C3%2C4%2C5)P4)%2C but it does not act on I(1)P%2C I(1%2C4)P2%2C or phosphatidylinositol(4%2C5)P2.	symbol=IP5PI	Alias=AT5P1,AT5PTASE1,MYO-INOSITOL POLYPHOSPHATE 5-PHOSPHATASE 1,ATIP5PI	full_name=inositol polyphosphate 5-phosphatase I	computational_description=MYO-INOSITOL POLYPHOSPHATE 5-PHOSPHATASE 1 (AT5PTASE1)%3B CONTAINS InterPro DOMAIN/s: Inositol polyphosphate related phosphatase (InterPro:IPR000300)%2C Endonuclease/exonuclease/phosphatase (InterPro:IPR005135)%3B BEST Arabidopsis thaliana protein match is: DNAse I-like superfamily protein (TAIR:AT1G71710.2)%3B Has 2567 Blast hits to 2054 proteins in 224 species: Archae …	Dbxref=PMID:11340187,PMID:11402208,PMID:15040888,PMID:16258011,PMID:17158582,PMID:17237190,PMID:18650403,PMID:20226671,PMID:21677096,locus:2009061	locus_type=protein_coding
Chr1	15559726	15582423	15585143	-	AT1G41820	Note=hypothetical protein	computational_description=unknown protein%3B Has 46 Blast hits to 46 proteins in 21 species: Archae - 0%3B Bacteria - 6%3B Metazoa - 8%3B Fungi - 2%3B Plants - 5%3B Viruses - 1%3B Other Eukaryotes - 24 (source: NCBI BLink).	Dbxref=locus:2203956	locus_type=protein_coding
Chr1	17121119	17115762	17119246	+	AT1G45191	Note=Glycosyl hydrolase superfamily protein	curator_summary=beta-glucosidase related protein%2C similar to beta-glucosidase GI:3820531 from (Pinus contorta)%3B contains Pfam profile: PF00232 Glycosyl hydrolase family 1	symbol=BGLU1	full_name=beta glucosidase 1	computational_description=Glycosyl hydrolase superfamily protein%3B FUNCTIONS IN: cation binding%2C hydrolase activity%2C hydrolyzing O-glycosyl compounds%2C catalytic activity%3B INVOLVED IN: carbohydrate metabolic process%3B LOCATED IN: endomembrane system%3B CONTAINS InterPro DOMAIN/s: Glycoside hydrolase%2C family 1 (InterPro:IPR001360)%2C Glycoside hydrolase%2C family 1%2C active site (Inter…	Dbxref=PMID:15604686,locus:1005716680	locus_type=protein_coding
Chr1	21921290	21919745	21923013	+	AT1G59650	Note=CW14 protein (DUF1336)	curator_summary=Encodes CW14.	symbol=CW14	computational_description=CW14%3B FUNCTIONS IN: molecular_function unknown%3B INVOLVED IN: N-terminal protein myristoylation%3B LOCATED IN: plasma membrane%3B EXPRESSED IN: 23 plant structures%3B EXPRESSED DURING: 14 growth stages%3B CONTAINS InterPro DOMAIN/s: Protein of unknown function DUF1336 (InterPro:IPR009769)%3B BEST Arabidopsis thaliana protein match is: Protein of unknown function (DUF1…	Dbxref=PMID:10548732,PMID:12912986,PMID:14576160,PMID:18775970,PMID:20736450,locus:2202877	locus_type=protein_coding
Chr1	22006690	22004964	22006172	+	AT1G59800	Note=Cullin family protein	computational_description=Cullin family protein%3B FUNCTIONS IN: ubiquitin protein ligase binding%3B INVOLVED IN: ubiquitin-dependent protein catabolic process%3B LOCATED IN: cullin-RING ubiquitin ligase complex%3B CONTAINS InterPro DOMAIN/s: Cullin%2C N-terminal (InterPro:IPR001373)%2C Cullin repeat-like-containing domain (InterPro:IPR016159)%3B BEST Arabidopsis thaliana protein match is: Cullin…	Dbxref=PMID:12058059,PMID:12795696,PMID:15749712,PMID:15860010,locus:2025941	locus_type=protein_coding
Chr1	23205583	23204256	23206822	-	AT1G62670	Note=rna processing factor 2	curator_summary=Encodes a pentatricopeptide repeat protein required for 5' end processing of nad9 and cox3 mRNAs in mitochondria.	symbol=RPF2	full_name=rna processing factor 2	computational_description=rna processing factor 2 (RPF2)%3B CONTAINS InterPro DOMAIN/s: Pentatricopeptide repeat (InterPro:IPR002885)%3B BEST Arabidopsis thaliana protein match is: Tetratricopeptide repeat (TPR)-like superfamily protein (TAIR:AT1G62930.1)%3B Has 71790 Blast hits to 15506 proteins in 316 species: Archae - 6%3B Bacteria - 84%3B Metazoa - 1433%3B Fungi - 1460%3B Plants - 65974%3B Vi…	Dbxref=PMID:15258262,PMID:15565108,PMID:16798886,PMID:17081978,PMID:17400893,locus:2026192	locus_type=protein_coding
Chr1	26033896	26032637	26035515	+	AT1G69250	Note=Nuclear transport factor 2 (NTF2) family protein with RNA binding (RRM-RBD-RNP motifs) domain-containing protein	computational_description=Nuclear transport factor 2 (NTF2) family protein with RNA binding (RRM-RBD-RNP motifs) domain%3B FUNCTIONS IN: RNA binding%2C nucleotide binding%2C nucleic acid binding%3B INVOLVED IN: transport%2C nucleocytoplasmic transport%3B LOCATED IN: intracellular%3B EXPRESSED IN: 23 plant structures%3B EXPRESSED DURING: 13 growth stages%3B CONTAINS InterPro DOMAIN/s: Nuclear tran…	Dbxref=PMID:16214899,PMID:19014467,locus:2026423	locus_type=protein_coding
Chr1	26543092	26542322	26542675	-	AT1G09173	Name=AT1G09173
Chr1	27045241	27042717	27043026	+	AT1G09273	Name=AT1G09273
Chr1	27073437	27073231	27073604	+	AT1G09277	Name=AT1G09277
Chr1	27073437	27073270	27073709	-	AT1G09283	Name=AT1G09283
Chr1	27093871	27092893	27094035	+	AT1G71970	Note=hypothetical protein	computational_description=unknown protein%3B FUNCTIONS IN: molecular_function unknown%3B INVOLVED IN: biological_process unknown%3B LOCATED IN: chloroplast%3B EXPRESSED IN: 22 plant structures%3B EXPRESSED DURING: 13 growth stages%3B BEST Arabidopsis thaliana protein match is: unknown protein (TAIR:AT1G22680.1)%3B Has 58 Blast hits to 58 proteins in 13 species: Archae - 0%3B Bacteria - 0%3B Metaz…	Dbxref=PMID:14576160,locus:2016039	locus_type=protein_coding
Chr1	27307467	27308513	27312756	+	AT1G72520	Note=PLAT/LH2 domain-containing lipoxygenase family protein	symbol=LOX4	Alias=ATLOX4,Arabidopsis thaliana lipoxygenase 4	full_name=lipoxygenase 4	computational_description=PLAT/LH2 domain-containing lipoxygenase family protein%3B FUNCTIONS IN: oxidoreductase activity%2C acting on single donors with incorporation of molecular oxygen%2C incorporation of two atoms of oxygen%2C lipoxygenase activity%2C iron ion binding%2C metal ion binding%3B INVOLVED IN: growth%2C jasmonic acid biosynthetic process%2C response to wounding%2C defense response%…	Dbxref=PMID:8702864,PMID:9232884,PMID:12609040,PMID:14576160,PMID:15194820,PMID:15258262,PMID:15235117,PMID:15225555,PMID:16183833,PMID:16258015,PMID:16244138,PMID:16299169,PMID:16698904,PMID:16913859,PMID:16901781,PMID:16963437,PMID:17142483,PMID:17369372,PMID:17545220,PMID:18070919,PMID:18192438,PMID:18252252,PMID:18433503,PMID:18400103,PMID:18684332,PMID:18829981,PMID:19054359,PMID:21052784,PM…	locus_type=protein_coding
Chr1	27573021	27573114	27575273	+	AT1G73340	Note=Cytochrome P450 superfamily protein	computational_description=Cytochrome P450 superfamily protein%3B FUNCTIONS IN: electron carrier activity%2C monooxygenase activity%2C iron ion binding%2C oxygen binding%2C heme binding%3B EXPRESSED IN: root%3B CONTAINS InterPro DOMAIN/s: Cytochrome P450 (InterPro:IPR001128)%2C Cytochrome P450%2C E-class%2C group IV (InterPro:IPR002403)%2C Cytochrome P450%2C conserved site (InterPro:IPR017972)%3B …	Dbxref=locus:2206900	locus_type=protein_coding
Chr1	29491626	29490705	29492875	-	AT1G78390	RATH|TAIR=locus=2032085|UniProtKB=Q9M9F5	AT1G78390	9-cis-epoxycarotenoid dioxygenase NCED9	chloroplastic;NCED9;ortholog	9-CIS-EPOXYCAROTENOID DIOXYGENASE NCED9	CHLOROPLASTIC (PTHR10543:SF95)	oxygenase(PC00177)	Arabidopsis thaliana
Chr1	29701346	29696394	29701439	+	AT1G78960	Note=lupeol synthase 2	curator_summary=Encodes a multifunctional 2-3-oxidosqualene (OS)-triterpene cyclase that can cyclize OS into lupeol%2C alpha- and beta-amyrin.	symbol=LUP2	Alias=ATLUP2,lupeol synthase 2	full_name=lupeol synthase 2	computational_description=lupeol synthase 2 (LUP2)%3B CONTAINS InterPro DOMAIN/s: Terpene synthase%2C conserved site (InterPro:IPR002365)%2C Terpenoid cylases/protein prenyltransferase alpha-alpha toroid (InterPro:IPR008930)%2C Squalene cyclase (InterPro:IPR018333)%2C Prenyltransferase/squalene oxidase (InterPro:IPR001330)%3B BEST Arabidopsis thaliana protein match is: Terpenoid cyclases family p…	Dbxref=PMID:9883589,PMID:11247608,PMID:12777052,PMID:16774269,PMID:18356490,locus:2207300	locus_type=protein_coding
Chr2	1510884	1513490	1515594	+	AT2G04340	Note=cytoplasmic dynein 2 light intermediate chain	computational_description=unknown protein%3B Has 24 Blast hits to 24 proteins in 10 species: Archae - 0%3B Bacteria - 0%3B Metazoa - 0%3B Fungi - 0%3B Plants - 24%3B Viruses - 0%3B Other Eukaryotes - 0 (source: NCBI BLink).	Dbxref=locus:2058394	locus_type=protein_coding
Chr2	1629498	1624630	1629259	+	AT2G04660	Note=anaphase-promoting complex/cyclosome 2	curator_summary=a highly conserved ubiquitin-protein ligase involved in cell cycle regulation	symbol=APC2	full_name=anaphase-promoting complex/cyclosome 2	computational_description=anaphase-promoting complex/cyclosome 2 (APC2)%3B FUNCTIONS IN: ubiquitin-protein ligase activity%2C ubiquitin protein ligase binding%3B INVOLVED IN: ubiquitin-dependent protein catabolic process%3B LOCATED IN: ubiquitin ligase complex%3B EXPRESSED IN: 12 plant structures%3B EXPRESSED DURING: 6 growth stages%3B CONTAINS InterPro DOMAIN/s: Cullin homology (InterPro:IPR0161…	Dbxref=PMID:12058059,PMID:12383089,PMID:11019805,PMID:12597875,PMID:14508008,PMID:20706207,PMID:22167058,locus:2049173	locus_type=protein_coding
Chr2	2716302	2705042	2705476	-	AT2G06675	Note=hypothetical protein	locus_type=protein_coding
Chr2	5145705	5166984	5169303	-	AT2G12646	Note=PLATZ transcription factor family protein	computational_description=PLATZ transcription factor family protein%3B CONTAINS InterPro DOMAIN/s: Protein of unknown function DUF597 (InterPro:IPR006734)%3B BEST Arabidopsis thaliana protein match is: PLATZ transcription factor family protein (TAIR:AT3G60670.1)%3B Has 35333 Blast hits to 34131 proteins in 2444 species: Archae - 798%3B Bacteria - 22429%3B Metazoa - 974%3B Fungi - 991%3B Plants - …	Dbxref=PMID:20032078,locus:1009023224	locus_type=protein_coding
Chr2	5949863	5951823	5953185	+	AT2G14110	Note=Haloacid dehalogenase-like hydrolase (HAD) superfamily protein	computational_description=Haloacid dehalogenase-like hydrolase (HAD) superfamily protein%3B CONTAINS InterPro DOMAIN/s: HAD-superfamily phosphatase%2C subfamily IIIC (InterPro:IPR010033)%2C NLI interacting factor (InterPro:IPR004274)%3B Has 332 Blast hits to 325 proteins in 144 species: Archae - 0%3B Bacteria - 33%3B Metazoa - 65%3B Fungi - 121%3B Plants - 76%3B Viruses - 0%3B Other Eukaryotes - …	Dbxref=PMID:18775970,locus:2059440	locus_type=protein_coding
Chr2	6105714	6104752	6105252	-	AT2G14378	Note=egg cell-secreted-like protein (DUF1278)	curator_summary=Encodes a ECA1 gametogenesis related family protein	computational_description=LOCATED IN: endomembrane system%3B CONTAINS InterPro DOMAIN/s: Protein of unknown function DUF1278 (InterPro:IPR010701)%3B BEST Arabidopsis thaliana protein match is: Protein of unknown function (DUF1278) (TAIR:AT4G35165.1)%3B Has 173 Blast hits to 163 proteins in 5 species: Archae - 0%3B Bacteria - 0%3B Metazoa - 0%3B Fungi - 0%3B Plants - 173%3B Viruses - 0%3B Other Eu…	Dbxref=locus:4010713622	locus_type=protein_coding
Chr2	6108245	6110912	6111918	+	AT2G14390	Note=hypothetical protein	computational_description=unknown protein%3B Has 294 Blast hits to 290 proteins in 73 species: Archae - 2%3B Bacteria - 20%3B Metazoa - 212%3B Fungi - 5%3B Plants - 4%3B Viruses - 0%3B Other Eukaryotes - 51 (source: NCBI BLink).	Dbxref=PMID:16228244,locus:2058048	locus_type=protein_coding
Chr2	7072537	7073134	7073484	+	AT2G16340	Note=hypothetical protein	computational_description=unknown protein%3B Has 64 Blast hits to 48 proteins in 21 species: Archae - 2%3B Bacteria - 36%3B Metazoa - 11%3B Fungi - 6%3B Plants - 3%3B Viruses - 2%3B Other Eukaryotes - 4 (source: NCBI BLink).	Dbxref=PMID:18650403,locus:2042694	locus_type=protein_coding
Chr2	12233572	12235875	12239146	-	AT2G28560	Note=DNA repair (Rad51) family protein	curator_summary=Encodes a protein of the RAD51B family involved in double stranded DNA repair. Homozygous mutant plants show increased sensitivity to mitomycin which induces DS breaks.	symbol=RAD51B	computational_description=RAD51B%3B CONTAINS InterPro DOMAIN/s: DNA recombination/repair protein RecA/RadB%2C ATP-binding domain (InterPro:IPR020588)%2C ATPase%2C AAA+ type%2C core (InterPro:IPR003593)%2C DNA recombination and repair protein%2C RecA-like (InterPro:IPR016467)%2C DNA recombination and repair protein Rad51%2C C-terminal (InterPro:IPR013632)%3B BEST Arabidopsis thaliana protein match…	Dbxref=PMID:12609051,PMID:15686518,PMID:15952068,PMID:23521529,PMID:23574700,PMID:24278037,PMID:25359579,locus:2056583	locus_type=protein_coding
Chr2	16153091	16152473	16154086	+	AT2G38620	Note=cyclin-dependent kinase B1%3B2	curator_summary=Encodes a member of a plant specific family of cyclin dependent kinases.	symbol=CDKB1%3B2	full_name=cyclin-dependent kinase B1%3B2	computational_description=cyclin-dependent kinase B1%3B2 (CDKB1%3B2)%3B CONTAINS InterPro DOMAIN/s: Protein kinase%2C ATP binding site (InterPro:IPR017441)%2C Protein kinase%2C catalytic domain (InterPro:IPR000719)%2C Serine/threonine-protein kinase domain (InterPro:IPR002290)%2C Serine/threonine-protein kinase-like domain (InterPro:IPR017442)%2C Protein kinase-like domain (InterPro:IPR011009)%2C…	Dbxref=PMID:11971144,PMID:12913170,PMID:11089864,PMID:15908605,PMID:16489130,PMID:17329565,PMID:18775970,PMID:18923020,PMID:19666737,PMID:19880799,PMID:20706207,locus:2064087	locus_type=protein_coding
Chr2	16159810	16160108	16160431	+	AT2G08975	Name=AT2G08975
Chr3	78738	78095	79037	-	AT3G01240	Note=splicing regulatory glutamine/lysine-rich-like protein	computational_description=unknown protein%3B FUNCTIONS IN: molecular_function unknown%3B INVOLVED IN: biological_process unknown%3B LOCATED IN: endomembrane system%3B EXPRESSED IN: 11 plant structures%3B EXPRESSED DURING: L mature pollen stage%2C M germinated pollen stage%2C 4 anthesis%2C C globular stage%2C petal differentiation and expansion stage%3B BEST Arabidopsis thaliana protein match is: …	Dbxref=PMID:12805584,PMID:18775970,locus:2102177	locus_type=protein_coding
Chr3	105817	105645	106179	+	AT3G00990	Name=AT3G00990
Chr3	9621654	9627562	9629200	-	AT3G26270	Note=cytochrome P450%2C family 71%2C subfamily B%2C polypeptide 25	curator_summary=putative cytochrome P450	symbol=CYP71B25	full_name=cytochrome P450%2C family 71%2C subfamily B%2C polypeptide 25	computational_description=cytochrome P450%2C family 71%2C subfamily B%2C polypeptide 25 (CYP71B25)%3B FUNCTIONS IN: electron carrier activity%2C monooxygenase activity%2C iron ion binding%2C oxygen binding%2C heme binding%3B INVOLVED IN: oxidation reduction%3B CONTAINS InterPro DOMAIN/s: Cytochrome P450 (InterPro:IPR001128)%2C Cytochrome P450%2C E-class%2C group I (InterPro:IPR002401)%2C Cytochro…	Dbxref=locus:2093526	locus_type=protein_coding
Chr3	10476826	10477983	10484932	+	AT3G00470	Name=AT3G00470
Chr3	11294946	11289495	11294774	+	AT3G29390	Note=RS2-interacting KH protein	curator_summary=Nuclear localized K-homology containing protein that interacts with AS1.	symbol=RIK	full_name=RS2-interacting KH protein	computational_description=RS2-interacting KH protein (RIK)%3B FUNCTIONS IN: RNA binding%3B INVOLVED IN: biological_process unknown%3B LOCATED IN: nucleus%3B EXPRESSED IN: 21 plant structures%3B EXPRESSED DURING: 10 growth stages%3B Has 9708 Blast hits to 6008 proteins in 528 species: Archae - 14%3B Bacteria - 833%3B Metazoa - 2799%3B Fungi - 1318%3B Plants - 2564%3B Viruses - 582%3B Other Eukaryo…	Dbxref=PMID:16243907,PMID:16359384,PMID:18650403,PMID:18775970,locus:2093792	locus_type=protein_coding
Chr3	13150086	13145440	13145953	+	AT3G32160	Note=hypothetical protein	computational_description=unknown protein%3B BEST Arabidopsis thaliana protein match is: unknown protein (TAIR:AT3G43150.1)%3B Has 28 Blast hits to 28 proteins in 2 species: Archae - 0%3B Bacteria - 0%3B Metazoa - 0%3B Fungi - 0%3B Plants - 28%3B Viruses - 0%3B Other Eukaryotes - 0 (source: NCBI BLink).	Dbxref=locus:2079078	locus_type=protein_coding
Chr3	13881533	13898251	13898637	-	AT3G06315	Name=AT3G06315
Chr3	14756945	14755798	14760629	-	AT3G42670	Note=chromatin remodeling 38	curator_summary=Encodes a nuclear localized SNF domain containing protein involved in RNA silencing. Mutants were identified in a screen for defects in the spread of RNA silencing. CLSY1 may affect production of dsRNA from the locus to be silenced.	symbol=CHR38	Alias=CLSY1,CLASSY 1,CLSY,CLASSY1	full_name=chromatin remodeling 38	computational_description=chromatin remodeling 38 (CHR38)%3B FUNCTIONS IN: helicase activity%2C DNA binding%2C ATP binding%2C nucleic acid binding%3B INVOLVED IN: gene silencing by RNA%3B LOCATED IN: nucleolus%3B EXPRESSED IN: 13 plant structures%3B EXPRESSED DURING: 6 growth stages%3B CONTAINS InterPro DOMAIN/s: DEAD-like helicase%2C N-terminal (InterPro:IPR014001)%2C DNA/RNA helicase%2C C-termi…	Dbxref=PMID:15276459,PMID:15345049,PMID:15120073,PMID:16489130,PMID:16461884,PMID:17526749,PMID:21150311,PMID:21811420,PMID:23313553,PMID:23637343,locus:2096499	locus_type=protein_coding
Chr3	14808028	14791174	14791781	+	AT3G06465	Name=AT3G06465
Chr3	14835947	14838392	14841189	-	AT3G42723	Note=ATP binding / aminoacyl-tRNA ligase/ nucleotide binding protein	computational_description=aminoacyl-tRNA ligases%3BATP binding%3Bnucleotide binding%3B FUNCTIONS IN: nucleotide binding%2C aminoacyl-tRNA ligase activity%2C ATP binding%3B INVOLVED IN: translation%2C tRNA aminoacylation for protein translation%3B LOCATED IN: cytoplasm%3B CONTAINS InterPro DOMAIN/s: Aminoacyl-tRNA synthetase%2C class II (D/K/N)-like (InterPro:IPR018150)%2C Retrotransposon gag prot…	Dbxref=locus:504955786	locus_type=protein_coding
Chr3	14842476	14842849	14843718	-	AT3G42725	Note=Putative membrane lipoprotein	computational_description=Putative membrane lipoprotein%3B FUNCTIONS IN: molecular_function unknown%3B INVOLVED IN: biological_process unknown%3B LOCATED IN: endomembrane system%3B EXPRESSED IN: 22 plant structures%3B EXPRESSED DURING: 13 growth stages%3B Has 18 Blast hits to 18 proteins in 9 species: Archae - 0%3B Bacteria - 0%3B Metazoa - 0%3B Fungi - 0%3B Plants - 18%3B Viruses - 0%3B Other Eu…	Dbxref=PMID:16461884,PMID:18775970,locus:505006385	locus_type=protein_coding
Chr3	14858790	14867122	14870083	+	AT3G42770	Note=F-box/RNI-like/FBD-like domains-containing protein	computational_description=F-box/RNI-like/FBD-like domains-containing protein%3B CONTAINS InterPro DOMAIN/s: F-box domain%2C cyclin-like (InterPro:IPR001810)%2C F-box domain%2C Skp2-like (InterPro:IPR022364)%2C FBD-like (InterPro:IPR006566)%2C Leucine-rich repeat 2 (InterPro:IPR013101)%3B BEST Arabidopsis thaliana protein match is: F-box/RNI-like superfamily protein (TAIR:AT3G44060.1)%3B Has 1936 …	Dbxref=locus:2085013	locus_type=protein_coding
Chr3	14871355	14871213	14871743	+	AT3G42780	Note=hypothetical protein	computational_description=unknown protein%3B BEST Arabidopsis thaliana protein match is: unknown protein (TAIR:AT3G09130.1)%3B Has 5 Blast hits to 5 proteins in 2 species: Archae - 0%3B Bacteria - 0%3B Metazoa - 0%3B Fungi - 0%3B Plants - 5%3B Viruses - 0%3B Other Eukaryotes - 0 (source: NCBI BLink).	Dbxref=locus:2085018	locus_type=protein_coding
Chr3	14874602	14876476	14877255	+	AT3G42786	Note=hypothetical protein	computational_description=unknown protein%3B BEST Arabidopsis thaliana protein match is: unknown protein (TAIR:AT3G09130.1)%3B Has 5 Blast hits to 5 proteins in 2 species: Archae - 0%3B Bacteria - 0%3B Metazoa - 0%3B Fungi - 0%3B Plants - 5%3B Viruses - 0%3B Other Eukaryotes - 0 (source: NCBI BLink).	Dbxref=PMID:16461884,locus:504955677	locus_type=protein_coding
Chr3	14878411	14877890	14879792	-	AT3G42790	Note=alfin-like 3	curator_summary=Encodes a member of the Alfin1-like family of nuclear-localized PHD (plant homeodomain) domain containing proteins. All AL proteins except AL3 bind to di- or trimethylated histone H3 (H3K4me3/2). Members of this family include: AT5G05610 (AL1)%2C AT3G11200 (AL2)%2C AT3G42790 (AL3)%2C AT5G26210 (AL4)%2C AT5G20510 (AL5)%2C AT2G02470 (AL6)%2C AT1G14510 (AL7).	symbol=AL3	full_name=alfin-like 3	computational_description=alfin-like 3 (AL3)%3B CONTAINS InterPro DOMAIN/s: Zinc finger%2C PHD-type%2C conserved site (InterPro:IPR019786)%2C Zinc finger%2C PHD-type (InterPro:IPR001965)%2C Protein of unknown function DUF3594 (InterPro:IPR021998)%2C Zinc finger%2C FYVE/PHD-type (InterPro:IPR011011)%2C Zinc finger%2C PHD-finger (InterPro:IPR019787)%3B BEST Arabidopsis thaliana protein match is: al…	Dbxref=PMID:14605227,PMID:16461884,PMID:16571618,PMID:18650403,PMID:18775970,PMID:19154204,locus:2099321	locus_type=protein_coding
Chr3	14882353	14884504	14885709	-	AT3G29794	Note=zinc finger MYM-type-like protein	locus_type=protein_coding
Chr3	14889409	14891548	14891986	+	AT3G06475	Name=AT3G06475
Chr3	14900118	14905230	14907035	+	AT3G42800	Note=AF-like protein	computational_description=unknown protein%3B BEST Arabidopsis thaliana protein match is: unknown protein (TAIR:AT1G54200.1)%3B Has 853 Blast hits to 340 proteins in 98 species: Archae - 0%3B Bacteria - 94%3B Metazoa - 145%3B Fungi - 62%3B Plants - 95%3B Viruses - 0%3B Other Eukaryotes - 457 (source: NCBI BLink).	Dbxref=PMID:16461884,locus:2099326	locus_type=protein_coding
Chr3	14918786	14929714	14930678	-	AT3G42830	Note=RING/U-box superfamily protein	computational_description=RING/U-box superfamily protein%3B CONTAINS InterPro DOMAIN/s: Zinc finger%2C RING-type (InterPro:IPR001841)%3B BEST Arabidopsis thaliana protein match is: RING-box 1 (TAIR:AT5G20570.1)%3B Has 1105 Blast hits to 1103 proteins in 231 species: Archae - 0%3B Bacteria - 0%3B Metazoa - 490%3B Fungi - 231%3B Plants - 178%3B Viruses - 3%3B Other Eukaryotes - 203 (source: NCBI BL…	Dbxref=PMID:11983057,PMID:12215511,PMID:12383089,PMID:12381738,PMID:12368504,PMID:11019805,PMID:16461884,PMID:17307927,locus:2099341	locus_type=protein_coding
Chr3	14935743	14940002	14945319	-	AT3G42850	Note=Mevalonate/galactokinase family protein	computational_description=Mevalonate/galactokinase family protein%3B FUNCTIONS IN: kinase activity%2C phosphotransferase activity%2C alcohol group as acceptor%2C galactokinase activity%2C ATP binding%3B INVOLVED IN: metabolic process%2C phosphorylation%3B LOCATED IN: cytoplasm%3B EXPRESSED IN: 6 plant structures%3B EXPRESSED DURING: 4 anthesis%2C petal differentiation and expansion stage%3B CONTA…	Dbxref=PMID:16461884,PMID:18199744,PMID:18775970,locus:2078516	locus_type=protein_coding
Chr3	15020950	15018695	15019685	-	AT3G42960	Note=TAPETUM 1	curator_summary=Arabidopsis homolog of TASSELSEED2. Expressed specifically in tapetal cells.	symbol=ATA1	Alias=ASD,TA1,TAPETUM1	full_name=TAPETUM 1	computational_description=TAPETUM 1 (ATA1)%3B FUNCTIONS IN: oxidoreductase activity%2C binding%2C catalytic activity%3B INVOLVED IN: flower development%3B LOCATED IN: cellular_component unknown%3B EXPRESSED IN: 6 plant structures%3B EXPRESSED DURING: petal differentiation and expansion stage%2C E expanded cotyledon stage%3B CONTAINS InterPro DOMAIN/s: NAD(P)-binding domain (InterPro:IPR016040)%2C…	Dbxref=PMID:9351239,PMID:15100403,PMID:16831835,PMID:17496121,PMID:18036205,PMID:20118226,locus:2078541	locus_type=protein_coding
Chr3	15114807	15094048	15095989	+	AT3G43120	Note=SAUR-like auxin-responsive protein family	Alias=SAUR39,SMALL AUXIN UPREGULATED RNA 39	computational_description=SAUR-like auxin-responsive protein family %3B CONTAINS InterPro DOMAIN/s: Auxin responsive SAUR protein (InterPro:IPR003676)%3B BEST Arabidopsis thaliana protein match is: SAUR-like auxin-responsive protein family (TAIR:AT5G20810.1)%3B Has 1460 Blast hits to 1446 proteins in 27 species: Archae - 0%3B Bacteria - 0%3B Metazoa - 0%3B Fungi - 0%3B Plants - 1459%3B Viruses - …	Dbxref=PMID:11782485,PMID:18775970,locus:2084851	locus_type=protein_coding
Chr3	15582823	15584589	15585426	+	AT3G43682	Note=hypothetical protein	computational_description=unknown protein%3B FUNCTIONS IN: molecular_function unknown%3B INVOLVED IN: biological_process unknown%3B LOCATED IN: chloroplast%3B Has 0 Blast hits to 0 proteins in 0 species (source: NCBI BLink).	Dbxref=locus:504955848	locus_type=protein_coding
Chr3	15867963	15865933	15867534	-	AT3G44100	Note=MD-2-related lipid recognition domain-containing protein	computational_description=MD-2-related lipid recognition domain-containing protein%3B FUNCTIONS IN: molecular_function unknown%3B INVOLVED IN: biological_process unknown%3B LOCATED IN: cell wall%2C vacuole%2C anchored to membrane%3B EXPRESSED IN: 22 plant structures%3B EXPRESSED DURING: 14 growth stages%3B CONTAINS InterPro DOMAIN/s: MD-2-related lipid-recognition (InterPro:IPR003172)%3B BEST Ara…	Dbxref=PMID:12068095,PMID:12805588,PMID:14617064,PMID:15763661,PMID:15593128,locus:2081368	locus_type=protein_coding
Chr3	16035469	16030270	16035273	-	AT3G44370	Note=Membrane insertion protein%2C OxaA/YidC with tetratricopeptide repeat domain-containing protein	computational_description=Membrane insertion protein%2C OxaA/YidC with tetratricopeptide repeat domain%3B FUNCTIONS IN: binding%3B INVOLVED IN: protein insertion into membrane%3B LOCATED IN: mitochondrion%3B EXPRESSED IN: 20 plant structures%3B EXPRESSED DURING: 9 growth stages%3B CONTAINS InterPro DOMAIN/s: Tetratricopeptide-like helical (InterPro:IPR011990)%2C Membrane insertion protein%2C OxaA…	Dbxref=PMID:15276431,locus:2100172	locus_type=protein_coding
Chr3	16604331	16605781	16606238	+	AT3G45275	Note=ECA1 gametogenesis related family protein	curator_summary=Encodes a ECA1 gametogenesis related family protein	computational_description=ECA1 gametogenesis related family protein%3B LOCATED IN: endomembrane system%3B BEST Arabidopsis thaliana protein match is: ECA1 gametogenesis related family protein (TAIR:AT3G45285.1)%3B Has 27 Blast hits to 27 proteins in 2 species: Archae - 0%3B Bacteria - 0%3B Metazoa - 0%3B Fungi - 0%3B Plants - 27%3B Viruses - 0%3B Other Eukaryotes - 0 (source: NCBI BLink).	Dbxref=locus:4010713813	locus_type=protein_coding
Chr3	17741163	17742098	17742302	+	AT3G48057	symbol=MIR843A	Name=AT3G48057	curator_summary=Encodes a microRNA of unknown function. MicroRNAs are regulatory RNAs with a mature length of ~21-nucleotides that are processed from hairpin precursors by Dicer-like enzymes. MicroRNAs can negatively regulate gene expression by attenuating translation or by directing mRNA cleavage. Mature sequence: UUUAGGUCGAGCUUCAUUGGA	Dbxref=locus:4515103214,locus:4515103214	full_name=microRNA843A	locus_type=mirna
Chr3	18221325	18220778	18222084	+	AT3G49155	Note=F-box/LRR protein	locus_type=protein_coding
Chr3	20133610	20132886	20133750	+	AT3G54366	Name=AT3G54366	curator_summary=Unknown gene	Dbxref=locus:5019474790	locus_type=other_rna
Chr3	21156644	21157011	21157247	+	AT3G57157	Name=AT3G57157	Dbxref=locus:4515103276	locus_type=other_rna
Chr3	21413405	21407782	21411904	-	AT3G57800	Note=basic helix-loop-helix (bHLH) DNA-binding superfamily protein	computational_description=basic helix-loop-helix (bHLH) DNA-binding superfamily protein%3B FUNCTIONS IN: DNA binding%2C sequence-specific DNA binding transcription factor activity%3B INVOLVED IN: regulation of transcription%3B LOCATED IN: nucleus%3B EXPRESSED IN: 21 plant structures%3B EXPRESSED DURING: 13 growth stages%3B CONTAINS InterPro DOMAIN/s: Helix-loop-helix DNA-binding domain (InterPro:…	Dbxref=PMID:11118137,PMID:12679534,PMID:12897250,PMID:14600211,locus:2076581	locus_type=protein_coding
Chr4	1549395	1549176	1554159	-	AT4G03490	Note=Ankyrin repeat family protein	computational_description=Ankyrin repeat family protein%3B CONTAINS InterPro DOMAIN/s: Ankyrin repeat-containing domain (InterPro:IPR020683)%2C Ankyrin repeat (InterPro:IPR002110)%3B BEST Arabidopsis thaliana protein match is: Ankyrin repeat family protein (TAIR:AT4G03500.1)%3B Has 23858 Blast hits to 12012 proteins in 533 species: Archae - 27%3B Bacteria - 1611%3B Metazoa - 14070%3B Fungi - 1809…	Dbxref=PMID:17656846,locus:2128726	locus_type=protein_coding
Chr4	1549686	1549515	1550451	+	AT4G03495	Note=hypothetical protein	locus_type=protein_coding
Chr4	2216022	2218042	2221260	+	AT4G04450	Note=WRKY family transcription factor	curator_summary=member of WRKY Transcription Factor%3B Group II-b	symbol=WRKY42	computational_description=WRKY42%3B CONTAINS InterPro DOMAIN/s: DNA-binding WRKY (InterPro:IPR003657)%3B BEST Arabidopsis thaliana protein match is: WRKY DNA-binding protein 31 (TAIR:AT4G22070.1)%3B Has 3599 Blast hits to 3152 proteins in 220 species: Archae - 0%3B Bacteria - 6%3B Metazoa - 41%3B Fungi - 2%3B Plants - 3474%3B Viruses - 0%3B Other Eukaryotes - 76 (source: NCBI BLink).	Dbxref=PMID:10785665,PMID:11118137,PMID:11875555,PMID:15604721,PMID:19934380,locus:2137179	locus_type=protein_coding
Chr4	6126109	6124897	6126120	+	AT4G09690	Note=Cysteine/Histidine-rich C1 domain family protein	computational_description=Cysteine/Histidine-rich C1 domain family protein%3B CONTAINS InterPro DOMAIN/s: DC1 (InterPro:IPR004146)%2C C1-like (InterPro:IPR011424)%3B BEST Arabidopsis thaliana protein match is: Cysteine/Histidine-rich C1 domain family protein (TAIR:AT4G01760.1)%3B Has 1746 Blast hits to 588 proteins in 24 species: Archae - 0%3B Bacteria - 0%3B Metazoa - 8%3B Fungi - 0%3B Plants - …	Dbxref=locus:2118460	locus_type=protein_coding
Chr4	6129760	6132837	6135701	+	AT4G09720	Note=RAB GTPase homolog G3A	symbol=RABG3A	Alias=ATRABG3A,RAB GTPase homolog G3A	full_name=RAB GTPase homolog G3A	computational_description=RAB GTPase homolog G3A (RABG3A)%3B FUNCTIONS IN: GTP binding%3B INVOLVED IN: protein transport%2C small GTPase mediated signal transduction%3B LOCATED IN: plasma membrane%3B EXPRESSED IN: 25 plant structures%3B EXPRESSED DURING: 15 growth stages%3B CONTAINS InterPro DOMAIN/s: Ras GTPase (InterPro:IPR001806)%2C Small GTP-binding protein (InterPro:IPR005225)%2C Small GTPas…	Dbxref=PMID:12644670,PMID:12888517,PMID:18775970,locus:2118500	locus_type=protein_coding
Chr4	7278021	7278545	7278760	-	AT4G12190	Note=RING/U-box superfamily protein	computational_description=RING/U-box superfamily protein%3B FUNCTIONS IN: zinc ion binding%3B CONTAINS InterPro DOMAIN/s: Zinc finger%2C RING-type (InterPro:IPR001841)%2C Zinc finger%2C C3HC4 RING-type (InterPro:IPR018957)%3B BEST Arabidopsis thaliana protein match is: RING/U-box superfamily protein (TAIR:AT4G05350.1)%3B Has 7976 Blast hits to 7918 proteins in 273 species: Archae - 0%3B Bacteria …	Dbxref=PMID:11983057,locus:2139044	locus_type=protein_coding
Chr4	7598692	7598004	7599447	-	AT4G13000	Note=AGC (cAMP-dependent%2C cGMP-dependent and protein kinase C) kinase family protein	computational_description=AGC (cAMP-dependent%2C cGMP-dependent and protein kinase C) kinase family protein%3B FUNCTIONS IN: kinase activity%3B INVOLVED IN: protein amino acid phosphorylation%3B LOCATED IN: cellular_component unknown%3B EXPRESSED IN: 21 plant structures%3B EXPRESSED DURING: 10 growth stages%3B CONTAINS InterPro DOMAIN/s: Protein kinase%2C catalytic domain (InterPro:IPR000719)%2C …	Dbxref=PMID:13678909,PMID:15047898,PMID:21477822,locus:2123191	locus_type=protein_coding
Chr4	7603320	7602989	7607155	+	AT4G13020	Note=Protein kinase superfamily protein	curator_summary=Encodes a member of the cdc2+ family of protein kinases MHK. Similar to the mak genes of rats. mak encodes a protein kinase that may play a role in spermatogenesis.	symbol=MHK	computational_description=MHK%3B FUNCTIONS IN: protein serine/threonine kinase activity%2C protein kinase activity%2C kinase activity%2C ATP binding%3B INVOLVED IN: protein amino acid phosphorylation%3B EXPRESSED IN: 24 plant structures%3B EXPRESSED DURING: 15 growth stages%3B CONTAINS InterPro DOMAIN/s: Protein kinase%2C catalytic domain (InterPro:IPR000719)%2C Serine/threonine-protein kinase do…	Dbxref=PMID:8218420,PMID:17784916,PMID:18775970,PMID:21477822,locus:2123221	locus_type=protein_coding
Chr4	7609033	7607241	7609876	+	AT4G13030	Note=P-loop containing nucleoside triphosphate hydrolases superfamily protein	computational_description=P-loop containing nucleoside triphosphate hydrolases superfamily protein%3B Has 75 Blast hits to 75 proteins in 36 species: Archae - 0%3B Bacteria - 37%3B Metazoa - 10%3B Fungi - 2%3B Plants - 25%3B Viruses - 0%3B Other Eukaryotes - 1 (source: NCBI BLink).	Dbxref=PMID:15834137,PMID:16359384,locus:2123236	locus_type=protein_coding
Chr4	7648118	7647237	7649915	+	AT4G13130	Note=Cysteine/Histidine-rich C1 domain family protein	computational_description=Cysteine/Histidine-rich C1 domain family protein%3B FUNCTIONS IN: zinc ion binding%3B INVOLVED IN: biological_process unknown%3B LOCATED IN: chloroplast envelope%3B EXPRESSED IN: leaf whorl%2C hypocotyl%2C root%2C pollen tube%3B CONTAINS InterPro DOMAIN/s: DC1 (InterPro:IPR004146)%2C Zinc finger%2C PHD-type (InterPro:IPR001965)%2C C1-like (InterPro:IPR011424)%3B BEST Ara…	Dbxref=PMID:18775970,locus:2119295	locus_type=protein_coding
Chr4	7653351	7653594	7654969	+	AT4G13160	Note=zein-binding protein (Protein of unknown function%2C DUF593)	computational_description=Protein of unknown function%2C DUF593%3B FUNCTIONS IN: molecular_function unknown%3B INVOLVED IN: biological_process unknown%3B LOCATED IN: endomembrane system%3B EXPRESSED IN: 17 plant structures%3B EXPRESSED DURING: 10 growth stages%3B CONTAINS InterPro DOMAIN/s: Protein of unknown function DUF593 (InterPro:IPR007656)%3B BEST Arabidopsis thaliana protein match is: Prot…	Dbxref=PMID:21477822,locus:2119325	locus_type=protein_coding
Chr4	7653351	7653594	7656594	-	AT4G13170	Note=Ribosomal protein L13 family protein	computational_description=Ribosomal protein L13 family protein%3B FUNCTIONS IN: structural constituent of ribosome%3B INVOLVED IN: translation%3B LOCATED IN: ribosome%2C cytosolic large ribosomal subunit%2C membrane%3B EXPRESSED IN: 22 plant structures%3B EXPRESSED DURING: 13 growth stages%3B CONTAINS InterPro DOMAIN/s: Ribosomal protein L13 (InterPro:IPR005822)%2C Ribosomal protein L13%2C eukary…	Dbxref=PMID:11598216,PMID:15310832,PMID:16776300,PMID:17934214,PMID:18650403,locus:2119335	locus_type=protein_coding
Chr4	7659624	7659303	7662283	-	AT4G13190	Note=Protein kinase superfamily protein	computational_description=Protein kinase superfamily protein%3B FUNCTIONS IN: protein serine/threonine kinase activity%2C protein kinase activity%2C kinase activity%2C ATP binding%3B INVOLVED IN: protein amino acid phosphorylation%3B LOCATED IN: cellular_component unknown%3B EXPRESSED IN: male gametophyte%2C pollen tube%3B EXPRESSED DURING: M germinated pollen stage%3B CONTAINS InterPro DOMAIN/s:…	Dbxref=PMID:14500793,PMID:18775970,locus:2119350	locus_type=protein_coding
Chr4	7662932	7661792	7663261	-	AT4G13195	Note=CLAVATA3/ESR-RELATED 44	curator_summary=Belongs to a large gene family%2C called CLE for CLAVATA3/ESR-related%2C encoding small peptides with conserved carboxyl termini. The C-terminal 12 amino acid sequence of CLE44 is identical to that of a dodeca peptide (TDIF%2C tracheary element differentiation inhibitory factor) isolated from Arabidopsis and functions as a suppressor of plant stem cell differentiation. TDIF sequen…	symbol=CLE44	full_name=CLAVATA3/ESR-RELATED 44	computational_description=CLAVATA3/ESR-RELATED 44 (CLE44)%3B BEST Arabidopsis thaliana protein match is: CLAVATA3/ESR-RELATED 41 (TAIR:AT3G24770.1)%3B Has 30201 Blast hits to 17322 proteins in 780 species: Archae - 12%3B Bacteria - 1396%3B Metazoa - 17338%3B Fungi - 3422%3B Plants - 5037%3B Viruses - 0%3B Other Eukaryotes - 2996 (source: NCBI BLink).	Dbxref=PMID:16489133,PMID:16902140,PMID:20729381,PMID:21693505,locus:505006439	locus_type=protein_coding
Chr4	7688321	7689519	7690250	+	AT4G06020	Name=AT4G06020
Chr4	7704851	7705761	7706893	-	AT4G13266	Note=ankyrin repeat protein	computational_description=unknown protein%3B BEST Arabidopsis thaliana protein match is: unknown protein (TAIR:AT3G13950.1)%3B Has 35333 Blast hits to 34131 proteins in 2444 species: Archae - 798%3B Bacteria - 22429%3B Metazoa - 974%3B Fungi - 991%3B Plants - 531%3B Viruses - 0%3B Other Eukaryotes - 9610 (source: NCBI BLink).	Dbxref=PMID:20032078,locus:1006230305	locus_type=protein_coding
Chr4	7951393	7951491	7952978	-	AT4G13680	Note=hypothetical protein (DUF295)	computational_description=Protein of unknown function (DUF295)%3B CONTAINS InterPro DOMAIN/s: Protein of unknown function DUF295 (InterPro:IPR005174)%3B BEST Arabidopsis thaliana protein match is: Protein of unknown function (DUF295) (TAIR:AT5G55270.1)%3B Has 197 Blast hits to 193 proteins in 2 species: Archae - 0%3B Bacteria - 0%3B Metazoa - 0%3B Fungi - 0%3B Plants - 197%3B Viruses - 0%3B Other…	Dbxref=PMID:14576160,locus:2119490	locus_type=protein_coding
Chr4	9871590	9869818	9871646	-	AT4G17750	Note=heat shock factor 1	curator_summary=native protein is a trimer%2C interacts with HSP70%2C also with TBP%2C DNA interaction is modulated by phosphorylation and is heat-shock inducible	symbol=HSF1	Alias=ATHSF1,ARABIDOPSIS THALIANA HEAT SHOCK FACTOR 1,ATHSFA1A,ARABIDOPSIS THALIANA CLASS A HEAT SHOCK FACTOR 1A,HSFA1A,CLASS A HEAT SHOCK FACTOR 1A	full_name=heat shock factor 1	computational_description=heat shock factor 1 (HSF1)%3B CONTAINS InterPro DOMAIN/s: Winged helix-turn-helix transcription repressor DNA-binding (InterPro:IPR011991)%2C Heat shock factor (HSF)-type%2C DNA-binding (InterPro:IPR000232)%3B BEST Arabidopsis thaliana protein match is: heat shock transcription factor A1D (TAIR:AT1G32330.1)%3B Has 101009 Blast hits to 12266 proteins in 352 species: Archa…	Dbxref=PMID:9801140,PMID:9306693,PMID:7496404,PMID:7651336,PMID:7948881,PMID:11118137,PMID:11807141,PMID:11599559,PMID:11722765,PMID:12904207,PMID:12887064,PMID:14655047,PMID:15610345,PMID:15625403,PMID:16331466,PMID:18466301,PMID:18641404,PMID:19945192,PMID:20089772,PMID:20229063,PMID:20388662,PMID:20458611,PMID:21931939,PMID:22516818,PMID:23399534,PMID:23832625,PMID:24634180,PMID:24728648,locus…	locus_type=protein_coding
Chr4	9871755	9871761	9873398	+	AT4G17760	Note=PCNA domain-containing protein	computational_description=damaged DNA binding%3Bexodeoxyribonuclease IIIs%3B FUNCTIONS IN: damaged DNA binding%2C exodeoxyribonuclease III activity%3B INVOLVED IN: DNA repair%3B LOCATED IN: nucleus%3B EXPRESSED IN: 9 plant structures%3B EXPRESSED DURING: 4 anthesis%2C F mature embryo stage%2C petal differentiation and expansion stage%2C E expanded cotyledon stage%2C D bilateral stage%3B CONTAINS …	Dbxref=PMID:15165187,PMID:15546355,PMID:11173118,PMID:16126853,locus:2129420	locus_type=protein_coding
Chr4	9873458	9873512	9873583	-	AT4G17765	Dbxref=PMID:8980477,PMID:23066098,PMID:8980477,locus:1005716311	Name=AT4G17765	locus_type=pre_trna
Chr4	9874915	9876172	9880386	+	AT4G17770	Note=trehalose phosphatase/synthase 5	curator_summary=Encodes an enzyme putatively involved in trehalose biosynthesis. The protein has a trehalose synthase (TPS)-like domain that may or may not be active as well as a trehalose phosphatase (TPP)-like domain. Phosphorylated TPS5 extracted from Arabidopsis cells binds directly to 14-3-3 isoforms.	symbol=TPS5	Alias=ATTPS5,trehalose phosphatase/synthase 5	full_name=trehalose phosphatase/synthase 5	computational_description=trehalose phosphatase/synthase 5 (TPS5)%3B FUNCTIONS IN: transferase activity%2C transferring glycosyl groups%2C trehalose-phosphatase activity%3B INVOLVED IN: trehalose biosynthetic process%2C metabolic process%3B EXPRESSED IN: 24 plant structures%3B EXPRESSED DURING: 13 growth stages%3B CONTAINS InterPro DOMAIN/s: HAD-superfamily hydrolase%2C subfamily IIB (InterPro:IP…	Dbxref=PMID:11701378,PMID:12508064,PMID:12805619,PMID:15133053,PMID:15181208,PMID:15273295,PMID:16021335,PMID:16771775,PMID:16916443,PMID:17026540,PMID:17981987,PMID:18201973,PMID:19344332,PMID:23185391,PMID:23735508,locus:2129425	locus_type=protein_coding
Chr4	9880276	9880259	9881455	-	AT4G17780	Note=F-box and associated interaction domains-containing protein	computational_description=F-box and associated interaction domains-containing protein%3B CONTAINS InterPro DOMAIN/s: F-box domain%2C cyclin-like (InterPro:IPR001810)%2C F-box domain%2C Skp2-like (InterPro:IPR022364)%2C F-box associated interaction domain (InterPro:IPR017451)%3B BEST Arabidopsis thaliana protein match is: F-box and associated interaction domains-containing protein (TAIR:AT2G43260.…	Dbxref=PMID:11597504,PMID:14558660,locus:2129430	locus_type=protein_coding
Chr4	9929768	9928587	9929875	+	AT4G17870	Note=Polyketide cyclase/dehydrase and lipid transport superfamily protein	curator_summary=Encodes a member of the PYR (pyrabactin resistance )/PYL(PYR1-like)/RCAR (regulatory components of ABA receptor) family proteins with 14 members. PYR/PYL/RCAR family proteins function as abscisic acid sensors. Mediate ABA-dependent regulation of protein phosphatase 2Cs ABI1 and ABI2.	symbol=PYR1	Alias=RCAR11,regulatory component of ABA receptor 11	full_name=PYRABACTIN RESISTANCE 1	computational_description=PYRABACTIN RESISTANCE 1 (PYR1)%3B FUNCTIONS IN: abscisic acid binding%3B INVOLVED IN: abscisic acid mediated signaling pathway%2C regulation of protein phosphatase type 2c activity%3B LOCATED IN: cellular_component unknown%3B EXPRESSED IN: 25 plant structures%3B EXPRESSED DURING: 15 growth stages%3B CONTAINS InterPro DOMAIN/s: Streptomyces cyclase/dehydrase (InterPro:IPR…	Dbxref=PMID:12481097,PMID:12753585,PMID:15956669,PMID:17828791,PMID:18775970,PMID:19407143,PMID:19874541,PMID:19898494,PMID:20383021,PMID:19924127,PMID:20729862,PMID:20729860,PMID:20554531,PMID:21562844,PMID:19933100,PMID:21778181,PMID:21847091,PMID:21976481,PMID:22156383,PMID:22139369,PMID:22198272,PMID:22739828,PMID:22705253,PMID:22829320,PMID:23378449,PMID:23370718,PMID:23590427,PMID:23468926,…	locus_type=protein_coding
Chr4	9936124	9933326	9935685	-	AT4G17880	Note=Basic helix-loop-helix (bHLH) DNA-binding family protein	curator_summary=MYC4 is a JAZ-interacting transcription factor that act together with MYC2 and MYC3 to activate JA-responses.	symbol=MYC4	computational_description=Basic helix-loop-helix (bHLH) DNA-binding family protein%3B FUNCTIONS IN: DNA binding%2C sequence-specific DNA binding transcription factor activity%3B INVOLVED IN: regulation of transcription%3B LOCATED IN: nucleus%3B EXPRESSED IN: 22 plant structures%3B EXPRESSED DURING: 13 growth stages%3B CONTAINS InterPro DOMAIN/s: Helix-loop-helix DNA-binding domain (InterPro:IPR00…	Dbxref=PMID:11118137,PMID:12509522,PMID:12679534,PMID:12897250,PMID:14600211,PMID:15208388,PMID:15713015,PMID:16021335,PMID:20736450,PMID:21335373,PMID:21321051,PMID:21889054,PMID:22173100,PMID:23142764,PMID:23632853,PMID:23943862,PMID:24377444,PMID:24824488,PMID:25627909,locus:2141055	locus_type=protein_coding
Chr4	14886952	14886027	14886784	-	AT4G30450	Note=glycine-rich protein	computational_description=glycine-rich protein%3B Has 43753 Blast hits to 9269 proteins in 834 species: Archae - 55%3B Bacteria - 10441%3B Metazoa - 12146%3B Fungi - 3592%3B Plants - 5151%3B Viruses - 671%3B Other Eukaryotes - 11697 (source: NCBI BLink).	Dbxref=PMID:15546358,PMID:23148892,locus:2118716	locus_type=protein_coding
Chr4	15130199	15130075	15132035	+	AT4G31115	Note=DUF1997 family protein%2C putative (DUF1997)	computational_description=Protein of unknown function (DUF1997)%3B CONTAINS InterPro DOMAIN/s: Protein of unknown function DUF1997 (InterPro:IPR018971)%3B BEST Arabidopsis thaliana protein match is: Protein of unknown function (DUF1997) (TAIR:AT5G04440.1)%3B Has 178 Blast hits to 178 proteins in 45 species: Archae - 0%3B Bacteria - 51%3B Metazoa - 0%3B Fungi - 0%3B Plants - 75%3B Viruses - 0%3B O…	Dbxref=PMID:17363895,locus:1005716370	locus_type=protein_coding
Chr4	16528288	16529058	16530228	+	AT4G34600	Note=transmembrane protein	computational_description=unknown protein%3B FUNCTIONS IN: molecular_function unknown%3B INVOLVED IN: pollen tube growth%3B LOCATED IN: endomembrane system%3B EXPRESSED IN: 11 plant structures%3B EXPRESSED DURING: M germinated pollen stage%2C LP.04 four leaves visible%2C 4 anthesis%2C petal differentiation and expansion stage%3B BEST Arabidopsis thaliana protein match is: unknown protein (TAIR:AT…	Dbxref=PMID:15371352,PMID:18775970,PMID:19714218,locus:2139604	locus_type=protein_coding
Chr5	332734	332330	334543	+	AT5G01850	Note=Protein kinase superfamily protein	computational_description=Protein kinase superfamily protein%3B FUNCTIONS IN: protein serine/threonine/tyrosine kinase activity%2C kinase activity%3B INVOLVED IN: protein amino acid phosphorylation%3B EXPRESSED IN: 22 plant structures%3B EXPRESSED DURING: 13 growth stages%3B CONTAINS InterPro DOMAIN/s: Protein kinase%2C ATP binding site (InterPro:IPR017441)%2C Serine/threonine-protein kinase doma…	Dbxref=PMID:12119167,PMID:16429265,PMID:17189325,PMID:17461792,PMID:18650403,PMID:21477822,locus:2180992	locus_type=protein_coding
Chr5	3051265	3052062	3054691	+	AT5G09810	Note=actin 7	curator_summary=Member of Actin gene family.Mutants are defective in germination and root growth.	symbol=ACT7	Alias=AtACT7	full_name=actin 7	computational_description=actin 7 (ACT7)%3B FUNCTIONS IN: protein binding%2C structural constituent of cytoskeleton%3B INVOLVED IN: in 9 processes%3B LOCATED IN: mitochondrion%2C nucleolus%2C cell wall%2C cytoskeleton%2C plasma membrane%3B EXPRESSED IN: 29 plant structures%3B EXPRESSED DURING: 14 growth stages%3B CONTAINS InterPro DOMAIN/s: Actin%2C conserved site (InterPro:IPR004001)%2C Actin/ac…	Dbxref=PMID:9611186,PMID:8754679,PMID:11449050,PMID:12029478,PMID:12481103,PMID:12535345,PMID:14671022,PMID:16157865,PMID:18650403,PMID:19304937,PMID:20581305,PMID:20862689,PMID:22452853,PMID:22589468,PMID:23054470,PMID:23776561,PMID:25428588,PMID:25551177,locus:2178128	locus_type=protein_coding
Chr5	3055496	3055618	3057578	-	AT5G09820	Note=Plastid-lipid associated protein PAP / fibrillin family protein	computational_description=Plastid-lipid associated protein PAP / fibrillin family protein%3B FUNCTIONS IN: structural molecule activity%3B INVOLVED IN: biological_process unknown%3B LOCATED IN: chloroplast%3B EXPRESSED IN: 23 plant structures%3B EXPRESSED DURING: 15 growth stages%3B CONTAINS InterPro DOMAIN/s: Plastid lipid-associated protein/fibrillin (InterPro:IPR006843)%3B BEST Arabidopsis tha…	Dbxref=PMID:14576160,PMID:18650403,PMID:24023856,locus:2178133	locus_type=protein_coding
Chr5	3058095	3057603	3058825	-	AT5G09830	Note=BolA-like family protein	Alias=BolA2,homolog of E.coli BolA 2	computational_description=BolA-like family protein%3B CONTAINS InterPro DOMAIN/s: BolA-like protein (InterPro:IPR002634)%3B BEST Arabidopsis thaliana protein match is: chloroplast sulfur E (TAIR:AT4G26500.1)%3B Has 30201 Blast hits to 17322 proteins in 780 species: Archae - 12%3B Bacteria - 1396%3B Metazoa - 17338%3B Fungi - 3422%3B Plants - 5037%3B Viruses - 0%3B Other Eukaryotes - 2996 (source:…	Dbxref=PMID:12093376,PMID:18650403,PMID:24203231,PMID:24714563,locus:2178143	locus_type=protein_coding
Chr5	9654910	9654932	9655437	+	AT5G04405	Name=AT5G04405
Chr5	10170654	10167850	10170696	-	AT5G28190	Note=transmembrane protein	computational_description=unknown protein%3B Has 45 Blast hits to 34 proteins in 11 species: Archae - 0%3B Bacteria - 2%3B Metazoa - 1%3B Fungi - 0%3B Plants - 7%3B Viruses - 2%3B Other Eukaryotes - 33 (source: NCBI BLink).	Dbxref=locus:2147565	locus_type=protein_coding
Chr5	10266752	10276243	10276626	-	AT5G28288	Note=Defensin-like (DEFL) family protein	curator_summary=Encodes a defensin-like (DEFL) family protein.	computational_description=Defensin-like (DEFL) family protein%3B LOCATED IN: endomembrane system%3B BEST Arabidopsis thaliana protein match is: unknown protein (TAIR:AT2G13542.1)%3B Has 22 Blast hits to 22 proteins in 2 species: Archae - 0%3B Bacteria - 0%3B Metazoa - 0%3B Fungi - 0%3B Plants - 22%3B Viruses - 0%3B Other Eukaryotes - 0 (source: NCBI BLink).	Dbxref=locus:1009023397	locus_type=protein_coding
Chr5	12185650	12221589	12224322	-	AT5G32590	Note=myosin heavy chain-like protein	computational_description=myosin heavy chain-related%3B BEST Arabidopsis thaliana protein match is: unknown protein (TAIR:AT3G43148.1)%3B Has 35333 Blast hits to 34131 proteins in 2444 species: Archae - 798%3B Bacteria - 22429%3B Metazoa - 974%3B Fungi - 991%3B Plants - 531%3B Viruses - 0%3B Other Eukaryotes - 9610 (source: NCBI BLink).	Dbxref=locus:2148655	locus_type=protein_coding
Chr5	13046816	13061035	13062230	+	AT5G34869	Note=hypothetical protein	computational_description=unknown protein%3B Has 17 Blast hits to 14 proteins in 2 species: Archae - 0%3B Bacteria - 0%3B Metazoa - 0%3B Fungi - 0%3B Plants - 17%3B Viruses - 0%3B Other Eukaryotes - 0 (source: NCBI BLink).	Dbxref=locus:4010713980	locus_type=protein_coding
Chr5	15313025	15312333	15312557	+	AT5G05695	Name=AT5G05695
Chr5	15372486	15373094	15374726	+	AT5G38396	Note=F-box/RNI-like superfamily protein	computational_description=F-box/RNI-like superfamily protein%3B CONTAINS InterPro DOMAIN/s: F-box domain%2C cyclin-like (InterPro:IPR001810)%2C F-box domain%2C Skp2-like (InterPro:IPR022364)%2C FBD-like (InterPro:IPR006566)%2C Leucine-rich repeat 2 (InterPro:IPR013101)%3B BEST Arabidopsis thaliana protein match is: F-box/RNI-like superfamily protein (TAIR:AT1G52650.1)%3B Has 30201 Blast hits to 1…	Dbxref=locus:504954836	locus_type=protein_coding
Chr5	16923456	16924102	16924851	-	AT5G42325	Note=Transcription factor IIS protein	computational_description=Transcription factor IIS protein%3B FUNCTIONS IN: molecular_function unknown%3B INVOLVED IN: transcription%3B LOCATED IN: cellular_component unknown%3B CONTAINS InterPro DOMAIN/s: Transcription factor IIS%2C N-terminal (InterPro:IPR017923)%2C Transcription elongation factor S-II%2C central domain (InterPro:IPR003618)%3B BEST Arabidopsis thaliana protein match is: F-box f…	Dbxref=locus:504954948	locus_type=protein_coding
Chr5	16925809	16926608	16927580	+	AT5G42330	Note=hypothetical protein	computational_description=unknown protein%3B Has 35333 Blast hits to 34131 proteins in 2444 species: Archae - 798%3B Bacteria - 22429%3B Metazoa - 974%3B Fungi - 991%3B Plants - 531%3B Viruses - 0%3B Other Eukaryotes - 9610 (source: NCBI BLink).	Dbxref=PMID:15215502,PMID:18775970,locus:2162266	locus_type=protein_coding
Chr5	17526049	17526660	17530605	+	AT5G43630	Note=zinc knuckle (CCHC-type) family protein	curator_summary=Encodes a zinc knuckle protein that negatively regulates morning specific growth. The role of TZP in hypocotyl elongation was established through a QTL analysis of BayXSha RIL populations. The Bay-0 allele contains a deletion causing a frameshift mutation. TZP is under circadian control and acts to regulate morning-specific hypocotyl growth.	symbol=TZP	computational_description=TZP%3B FUNCTIONS IN: DNA binding%2C zinc ion binding%2C nucleic acid binding%3B INVOLVED IN: growth%2C regulation of transcription%3B LOCATED IN: nucleus%3B CONTAINS InterPro DOMAIN/s: Plus-3 domain%2C subgroup (InterPro:IPR018144)%2C Plus-3 (InterPro:IPR004343)%2C Zinc finger%2C CCHC-type (InterPro:IPR001878)%3B Has 1807 Blast hits to 1807 proteins in 277 species: Archa…	Dbxref=PMID:18166134,PMID:18971337,locus:2158372	locus_type=protein_coding
Chr5	17625778	17625353	17626487	-	AT5G43840	Note=heat shock transcription factor A6A	curator_summary=member of Heat Stress Transcription Factor (Hsf) family	symbol=HSFA6A	Alias=AT-HSFA6A,heat shock transcription factor A6A	full_name=heat shock transcription factor A6A	computational_description=heat shock transcription factor A6A (HSFA6A)%3B FUNCTIONS IN: DNA binding%2C sequence-specific DNA binding transcription factor activity%3B INVOLVED IN: regulation of transcription%2C DNA-dependent%3B LOCATED IN: nucleus%3B EXPRESSED IN: leaf%3B EXPRESSED DURING: LP.04 four leaves visible%3B CONTAINS InterPro DOMAIN/s: Winged helix-turn-helix transcription repressor DNA-…	Dbxref=PMID:11118137,PMID:14605227,PMID:17217462,PMID:17316173,PMID:18272919,PMID:18441212,PMID:24377444,PMID:24313737,locus:2170832	locus_type=protein_coding
Chr5	17626819	17627132	17629363	-	AT5G43850	Note=RmlC-like cupins superfamily protein	symbol=ARD4	computational_description=ARD4%3B FUNCTIONS IN: acireductone dioxygenase [iron(II)-requiring] activity%2C metal ion binding%3B INVOLVED IN: L-methionine salvage from methylthioadenosine%2C oxidation reduction%3B LOCATED IN: cellular_component unknown%3B EXPRESSED IN: 22 plant structures%3B EXPRESSED DURING: 13 growth stages%3B CONTAINS InterPro DOMAIN/s: Acireductone dioxygenase%2C ARD (InterPro:…	Dbxref=PMID:14617064,PMID:15272873,PMID:17144895,PMID:17551672,PMID:17885809,PMID:18650403,PMID:18753283,PMID:21540433,locus:2170842	locus_type=protein_coding
Chr5	19917059	19915806	19917787	-	AT5G49138	Name=AT5G49138	curator_summary=Potential natural antisense gene%2C locus overlaps with AT5G49130	Note=Natural antisense transcript overlaps with AT5G49130	Dbxref=locus:4515103706	locus_type=antisense_long_noncoding_rna
Chr5	19917059	19915872	19917967	+	AT5G49130	Note=MATE efflux family protein	computational_description=MATE efflux family protein%3B FUNCTIONS IN: antiporter activity%2C drug transmembrane transporter activity%2C transporter activity%3B INVOLVED IN: drug transmembrane transport%2C transmembrane transport%3B LOCATED IN: membrane%3B EXPRESSED IN: 11 plant structures%3B EXPRESSED DURING: 4 anthesis%2C C globular stage%2C petal differentiation and expansion stage%3B CONTAINS …	Dbxref=PMID:16920880,PMID:20736450,locus:2155179	locus_type=protein_coding
Chr5	19955830	19953459	19956145	+	AT5G49215	Note=Pectin lyase-like superfamily protein	computational_description=Pectin lyase-like superfamily protein%3B FUNCTIONS IN: polygalacturonase activity%3B INVOLVED IN: carbohydrate metabolic process%3B LOCATED IN: endomembrane system%3B CONTAINS InterPro DOMAIN/s: Pectin lyase fold/virulence factor (InterPro:IPR011050)%2C Glycoside hydrolase%2C family 28 (InterPro:IPR000743)%2C Pectin lyase fold (InterPro:IPR012334)%2C Parallel beta-helix …	Dbxref=PMID:23056537,locus:504954979	locus_type=protein_coding
Chr5	19958147	19956218	19958861	+	AT5G49220	Note=hypothetical protein (DUF789)	computational_description=Protein of unknown function (DUF789)%3B CONTAINS InterPro DOMAIN/s: Protein of unknown function DUF789 (InterPro:IPR008507)%3B BEST Arabidopsis thaliana protein match is: Protein of unknown function (DUF789) (TAIR:AT4G16100.1)%3B Has 30201 Blast hits to 17322 proteins in 780 species: Archae - 12%3B Bacteria - 1396%3B Metazoa - 17338%3B Fungi - 3422%3B Plants - 5037%3B Vi…	Dbxref=PMID:18775970,locus:2155924	locus_type=protein_coding
Chr5	19958976	19958872	19960681	-	AT5G49230	Note=Drought-responsive family protein	curator_summary=Identified in a screen for mutations hypersensitive to red and blue light. Mutants have shorter hypocotyls. Encodes a nuclear localized protein with similarity to drought induced proteins. Contains a ZZ zinc finger domain which is thought to mediate protein-protein interactions.May be involved in red and blue light signal transduction.	symbol=HRB1	full_name=HYPERSENSITIVE TO RED AND BLUE	computational_description=HYPERSENSITIVE TO RED AND BLUE (HRB1)%3B CONTAINS InterPro DOMAIN/s: Drought induced 19/ RING finger protein 114 (InterPro:IPR008598)%3B BEST Arabidopsis thaliana protein match is: Drought-responsive family protein (TAIR:AT3G06760.1)%3B Has 235 Blast hits to 235 proteins in 20 species: Archae - 0%3B Bacteria - 0%3B Metazoa - 0%3B Fungi - 0%3B Plants - 235%3B Viruses - 0%…	Dbxref=PMID:12888517,PMID:15705950,PMID:16786289,PMID:17187690,PMID:17916114,PMID:22589732,PMID:24377444,locus:2155934	locus_type=protein_coding
Chr5	19975372	19971884	19974530	-	AT5G49270	Note=COBRA-like extracellular glycosyl-phosphatidyl inositol-anchored protein family	curator_summary=Involved in successfully establishing tip growth in root hairs.	symbol=SHV2	Alias=COBL9,COBRA-LIKE 9,DER9,DEFORMED ROOT HAIRS 9,MRH4,MUTANT ROOT HAIR 4	full_name=SHAVEN 2	computational_description=SHAVEN 2 (SHV2)%3B CONTAINS InterPro DOMAIN/s: Glycosyl-phosphatidyl inositol-anchored%2C plant (InterPro:IPR006918)%3B BEST Arabidopsis thaliana protein match is: COBRA-like protein-7 precursor (TAIR:AT4G16120.1)%3B Has 1807 Blast hits to 1807 proteins in 277 species: Archae - 0%3B Bacteria - 0%3B Metazoa - 736%3B Fungi - 347%3B Plants - 385%3B Viruses - 0%3B Other Euka…	Dbxref=PMID:12068095,PMID:12376623,PMID:12805597,PMID:12805588,PMID:14671020,PMID:15863435,PMID:16367956,PMID:18775970,PMID:22253603,locus:2155889	locus_type=protein_coding
Chr5	23529810	23523825	23533111	+	AT5G58140	Note=phototropin 2	curator_summary=Membrane-bound protein serine/threonine kinase that functions as blue light photoreceptor in redundancy with PHO1. Involved in stomatal opening%2C chloroplast movement and phototropism. Mediates blue light-induced growth enhancements. PHOT1 and PHOT2 mediate blue light-dependent activation of the plasma membrane H+-ATPase in guard cell protoplasts. PHOT2 possesses two LOV (LOV1 an…	symbol=PHOT2	Alias=AtPHOT2,NPL1,NON PHOTOTROPIC HYPOCOTYL 1-LIKE	full_name=phototropin 2	computational_description=phototropin 2 (PHOT2)%3B FUNCTIONS IN: protein serine/threonine kinase activity%2C FMN binding%2C kinase activity%2C blue light photoreceptor activity%3B INVOLVED IN: in 7 processes%3B LOCATED IN: Golgi apparatus%2C plasma membrane%2C membrane%3B EXPRESSED IN: 26 plant structures%3B EXPRESSED DURING: 13 growth stages%3B CONTAINS InterPro DOMAIN/s: PAC motif (InterPro:IPR…	Dbxref=PMID:10845454,PMID:11740564,PMID:11854534,PMID:11836476,PMID:11251116,PMID:11309623,PMID:11371609,PMID:11978863,PMID:11992825,PMID:12068117,PMID:12172018,PMID:12383086,PMID:12540824,PMID:12605303,PMID:12821778,PMID:13678909,PMID:14576287,PMID:14739272,PMID:14982991,PMID:15031408,PMID:15077624,PMID:15119436,PMID:15247376,PMID:15695460,PMID:15749755,PMID:15821287,PMID:16093319,PMID:16113208,…	locus_type=protein_coding
Chr5	23530136	23530081	23532840	-	AT5G58150	Note=Leucine-rich repeat protein kinase family protein	computational_description=Leucine-rich repeat protein kinase family protein%3B FUNCTIONS IN: protein serine/threonine kinase activity%2C protein kinase activity%2C ATP binding%3B INVOLVED IN: transmembrane receptor protein tyrosine kinase signaling pathway%2C protein amino acid phosphorylation%3B LOCATED IN: plasma membrane%2C vacuole%3B EXPRESSED IN: 9 plant structures%3B EXPRESSED DURING: F mat…	Dbxref=PMID:12972053,PMID:15539469,PMID:21431781,PMID:21477822,locus:2161303	locus_type=protein_coding
Chr5	23533310	23533375	23539741	+	AT5G58160	Note=actin binding protein	computational_description=actin binding%3B FUNCTIONS IN: actin binding%3B INVOLVED IN: cellular component organization%2C actin cytoskeleton organization%3B EXPRESSED IN: 8 plant structures%3B EXPRESSED DURING: 4 anthesis%2C petal differentiation and expansion stage%3B CONTAINS InterPro DOMAIN/s: Actin-binding FH2/DRF autoregulatory (InterPro:IPR003104)%2C C2 calcium/lipid-binding domain%2C CaLB …	Dbxref=PMID:12417149,PMID:14648238,PMID:15256004,PMID:16615871,PMID:18775970,locus:2161203	locus_type=protein_coding
Chr5	23644569	23643009	23644679	+	AT5G58490	Note=NAD(P)-binding Rossmann-fold superfamily protein	computational_description=NAD(P)-binding Rossmann-fold superfamily protein%3B FUNCTIONS IN: coenzyme binding%2C binding%2C cinnamoyl-CoA reductase activity%2C catalytic activity%3B INVOLVED IN: lignin biosynthetic process%2C cellular metabolic process%2C metabolic process%3B LOCATED IN: cellular_component unknown%3B EXPRESSED IN: 24 plant structures%3B EXPRESSED DURING: 15 growth stages%3B CONTAI…	Dbxref=PMID:14568076,PMID:14612585,PMID:15878986,PMID:16055689,PMID:16679420,PMID:17254327,PMID:18775970,locus:2171258	locus_type=protein_coding
Chr5	23645109	23645062	23646347	-	AT5G58500	Note=LIGHT-DEPENDENT SHORT HYPOCOTYLS-like protein (DUF640)	symbol=LSH5	full_name=LIGHT SENSITIVE HYPOCOTYLS 5	computational_description=LIGHT SENSITIVE HYPOCOTYLS 5 (LSH5)%3B CONTAINS InterPro DOMAIN/s: Protein of unknown function DUF640 (InterPro:IPR006936)%3B BEST Arabidopsis thaliana protein match is: Protein of unknown function (DUF640) (TAIR:AT1G07090.1)%3B Has 1807 Blast hits to 1807 proteins in 277 species: Archae - 0%3B Bacteria - 0%3B Metazoa - 736%3B Fungi - 347%3B Plants - 385%3B Viruses - 0%3…	Dbxref=PMID:14576160,PMID:14871309,locus:2171263	locus_type=protein_coding
Chr5	23842538	23839108	23842958	-	AT5G59050	Note=G patch domain protein	computational_description=unknown protein%3B BEST Arabidopsis thaliana protein match is: unknown protein (TAIR:AT3G54000.1)%3B Has 35333 Blast hits to 34131 proteins in 2444 species: Archae - 798%3B Bacteria - 22429%3B Metazoa - 974%3B Fungi - 991%3B Plants - 531%3B Viruses - 0%3B Other Eukaryotes - 9610 (source: NCBI BLink).	Dbxref=PMID:16829591,locus:2153316	locus_type=protein_coding
Chr5	23848885	23844977	23849151	-	AT5G59080	Note=hypothetical protein	computational_description=unknown protein%3B FUNCTIONS IN: molecular_function unknown%3B INVOLVED IN: response to oxidative stress%3B LOCATED IN: chloroplast%3B EXPRESSED IN: 18 plant structures%3B EXPRESSED DURING: 9 growth stages%3B BEST Arabidopsis thaliana protein match is: unknown protein (TAIR:AT3G46880.1)%3B Has 1807 Blast hits to 1807 proteins in 277 species: Archae - 0%3B Bacteria - 0%3B…	Dbxref=PMID:14576160,PMID:18305208,PMID:18614705,locus:2153286	locus_type=protein_coding
Chr5	23852512	23851679	23855499	-	AT5G59090	Note=subtilase 4.12	symbol=SBT4.12	Alias=ATSBT4.12,subtilase 4.12	full_name=subtilase 4.12	computational_description=subtilase 4.12 (SBT4.12)%3B FUNCTIONS IN: identical protein binding%2C serine-type endopeptidase activity%3B INVOLVED IN: proteolysis%2C negative regulation of catalytic activity%3B LOCATED IN: apoplast%2C nucleus%2C cytoplasm%3B EXPRESSED IN: 6 plant structures%3B CONTAINS InterPro DOMAIN/s: Protease-associated PA (InterPro:IPR003137)%2C Peptidase S8/S53%2C subtilisin/k…	Dbxref=PMID:14697270,PMID:15610358,PMID:15824099,PMID:16193095,PMID:16673935,PMID:16648215,PMID:16895613,PMID:19832941,locus:2153291	locus_type=protein_coding
Chr5	23867329	23864672	23868083	-	AT5G59120	Note=subtilase 4.13	symbol=SBT4.13	Alias=ATSBT4.13,subtilase 4.13	full_name=subtilase 4.13	computational_description=subtilase 4.13 (SBT4.13)%3B FUNCTIONS IN: identical protein binding%2C serine-type endopeptidase activity%3B INVOLVED IN: proteolysis%2C negative regulation of catalytic activity%3B LOCATED IN: endomembrane system%3B EXPRESSED IN: 16 plant structures%3B EXPRESSED DURING: 4 anthesis%2C C globular stage%2C petal differentiation and expansion stage%3B CONTAINS InterPro DOMA…	Dbxref=PMID:14697270,PMID:14690501,PMID:15342526,PMID:15894741,PMID:16193095,PMID:16895613,PMID:17004082,PMID:19325888,PMID:20736450,locus:2168434	locus_type=protein_coding

## Sheet: Table S9
Supplementary table S9: Accessions with an NCED9 415L allele. Accessions used for the original GWA mapping are highlighted in green, accessions additionally tested for CaMV accumulation are highlighted in yellow.
Accession_identifier	Name	Origin	Latitude	Longitude	Admixture_Group
1829	Mdn-1	USA	42.051	-86.509	germany
5860	Dra-3	SWE	62.6814	18.0165	north_sweden
6043	Löv-1	SWE	62.801	18.079	north_sweden
6046	Löv-5	SWE	62.801	18.079	north_sweden
6153	TAA 03	SWE	62.6425	17.7422	north_sweden
6163	TAA 14	SWE	62.6425	17.7356	north_sweden
6188	TDr-1	SWE	55.7683	14.1386	south_sweden
6191	TDr-4	SWE	55.7689	14.1375	south_sweden
6195	TDr-9	SWE	55.7708	14.1342	south_sweden
6917	Fäb-2	SWE	63.0165	18.3174	north_sweden
6918	Fäb-4	SWE	63.0165	18.3174	north_sweden
6940	Mz-0	GER	50.3	8.3	germany
6981	Ws-2	RUS	52.3	30	admixed
7126	Es-0	FIN	60.1997	24.5682	admixed
7236	Litva	LTU			central_europe
7258	Nw-0	GER	50.5	8.5	germany
7314	Ragl-1	UK	54.3512	-3.41697	admixed
7521	Lp2-6	CZE	49.38	16.81	central_europe
8227	THÖ 03	SWE	62.7989	17.9103	north_sweden
8230	Algutsrum	SWE	56.68	16.5	south_sweden
8354	Per-1	RUS	58	56.3167	asia
8366	Rd-0	GER	50.5	8.5	admixed
8376	Sanna-2	SWE	62.69	18	north_sweden
8419	Wil-1	LTU	54.6833	25.3167	central_europe
9412	Kor 3	SWE	57.2746	16.1494	south_sweden
9413	Kor 4	SWE	57.2746	16.1494	south_sweden
9470	Tur-4	SWE	57.6511	14.8043	south_sweden
9729	Stiav-2	SVK	48.46	18.9	central_europe
14318	Shu-1	RUS	61.94	34.24	asia

## Sheet: Table S10
Supplementary table S10 List of ABA responsive genes from Hoth et al., 2002 and their log2foldchange expression during CaMV infection from Chesnais et al., 2022
Category	ABA_responsive Hoth 2002	log2FoldChange_Chesnais 2022_reanalyzed	padj_Chesnais 2022_reanalyzed
ABA_down	AT4G11290	-5.94705	0.0134199
ABA_down	AT3G14260	-4.42605	0.0880569
ABA_down	AT5G10130	-3.84137	0.110532
ABA_down	AT2G10940	-3.46236	4.41033e-07
ABA_down	AT1G04660	-3.43651	3.11846e-05
ABA_up	AT5G03760	-3.37386	2.08826e-17
ABA_down	AT5G62280	-3.34206	0.0152434
ABA_down	AT1G11545	-3.30361	1.22194e-19
ABA_down	AT2G22170	-3.18524	6.04263e-15
ABA_up	AT5G27360	-3.14286	2.28739e-24
ABA_down	AT4G04840	-3.07983	0.000583575
ABA_up	AT2G42380	-3.03678	0.000448068
ABA_down	AT4G30610	-3.01488	3.73812e-11
ABA_down	AT3G22540	-2.9558	0.0238389
ABA_down	AT4G37800	-2.90124	2.04231e-28
ABA_down	AT1G77330	-2.83402	3.7186e-05
ABA_up	AT3G55500	-2.82835	3.68742e-07
ABA_down	AT2G40150	-2.82367	1.73292e-14
ABA_down	AT5G22580	-2.80154	4.77723e-09
ABA_up	AT5G57760	-2.80115	0.000181106
ABA_down	AT5G18080	-2.78665	2.96868e-05
ABA_up	AT1G10560	-2.68046	2.97677e-56
ABA_down	AT2G06850	-2.61046	9.46768e-12
ABA_up	AT1G14700	-2.55262	4.98052e-08
ABA_up	AT4G18960	-2.52505	0.00587287
ABA_down	AT1G73600	-2.5147	8.69524e-12
ABA_down	AT3G51150	-2.51089	3.21859e-26
ABA_up	AT3G63440	-2.50657	2.82683e-15
ABA_up	AT4G00400	-2.49278	6.20521e-16
ABA_down	AT2G44740	-2.49224	9.81058e-05
ABA_up	AT5G22310	-2.44565	0.00688797
ABA_down	AT4G20940	-2.40453	3.25357e-46
ABA_up	AT4G24510	-2.38104	5.57964e-10
ABA_down	AT4G09160	-2.381	7.00184e-21
ABA_up	AT1G68780	-2.37061	2.2636e-06
ABA_up	AT2G46640	-2.36202	9.17231e-11
ABA_down	AT3G03850	-2.33098	0.00168405
ABA_down	AT3G63200	-2.30863	1.96301e-07
ABA_up	AT3G48510	-2.27954	0.0219716
ABA_down	AT1G63100	-2.26508	3.44675e-18
ABA_up	AT5G45950	-2.2469	7.59742e-07
ABA_up	AT4G34970	-2.1836	0.0216695
ABA_down	AT3G12710	-2.16071	7.29744e-13
ABA_up	AT2G29310	-2.16037	3.85246e-08
ABA_up	AT1G17260	-2.14378	1.59213e-07
ABA_up	AT4G34650	-2.13571	7.52547e-07
ABA_down	AT2G14820	-2.12601	0.481757
ABA_down	AT5G36800	-2.12266	3.26928e-07
ABA_down	AT5G51850	-2.11781	0.011678
ABA_down	AT1G66940	-2.1122	7.36644e-28
ABA_up	AT1G11560	-2.09617	0.48931
ABA_up	AT1G12900	-2.09405	1.5467e-13
ABA_up	AT1G68190	-2.08665	4.27814e-06
ABA_down	AT1G03870	-2.04726	2.66532e-11
ABA_down	AT2G29130	-2.04556	0.0142612
ABA_up	AT1G18870	-2.03832	9.20004e-07
ABA_down	AT3G54690	-2.01624	3.70131e-33
ABA_up	AT3G57010	-2.00599	1.06628e-05
ABA_down	AT3G09710	-1.98423	1.43544e-14
ABA_up	AT3G06880	-1.96167	5.66573e-26
ABA_down	AT5G11420	-1.94804	1.0037e-11
ABA_up	AT5G62580	-1.94774	8.26856e-30
ABA_down	AT5G62920	-1.91937	1.28023e-10
ABA_down	AT2G36885	-1.91398	6.88979e-15
ABA_down	AT3G60890	-1.89198	0.138537
ABA_down	AT2G43920	-1.88292	0.0441078
ABA_down	AT5G06150	-1.86679	1.53178e-09
ABA_down	AT5G16590	-1.85224	3.18475e-13
ABA_down	AT2G29750	-1.82503	0.0516138
ABA_down	AT1G04680	-1.81796	4.34864e-18
ABA_up	AT1G48100	-1.78444	0.000147688
ABA_down	AT1G78860	-1.77305	1.46861e-09
ABA_up	AT3G51740	-1.76382	4.69049e-14
ABA_down	AT1G21060	-1.74224	1.80186e-24
ABA_down	AT3G62110	-1.73936	3.54759e-25
ABA_down	AT5G37010	-1.73882	2.44352e-10
ABA_up	AT3G16800	-1.70945	6.29787e-06
ABA_down	AT4G23496	-1.70779	0.139916
ABA_up	AT1G52220	-1.70468	1.47053e-06
ABA_down	AT2G37380	-1.70125	0.00959925
ABA_up	AT2G42530	-1.69208	0.000153425
ABA_down	AT3G26300	-1.68935	2.93486e-21
ABA_down	AT4G01730	-1.65243	3.09239e-05
ABA_down	AT4G32330	-1.62145	1.46075e-33
ABA_down	AT2G38140	-1.61949	5.03868e-08
ABA_up	AT4G35920	-1.61483	7.75621e-12
ABA_down	AT5G03140	-1.6049	1.75386e-22
ABA_down	AT5G57700	-1.59503	1.35727e-13
ABA_up	AT1G04420	-1.59329	1.50417e-14
ABA_down	AT1G70460	-1.57774	0.301599
ABA_down	AT5G40450	-1.57718	1.06728e-06
ABA_down	AT1G35830	-1.5752	0.00146181
ABA_up	AT4G23490	-1.5721	2.13661e-11
ABA_down	AT3G45230	-1.56764	1.38041e-08
ABA_up	AT4G00670	-1.56104	0.00725937
ABA_up	AT4G23670	-1.55941	2.07971e-05
ABA_down	AT2G06925	-1.55912	2.6188e-07
ABA_down	AT5G52250	-1.5591	2.82478e-05
ABA_down	AT1G16780	-1.55688	4.04434e-10
ABA_up	AT5G26000	-1.55039	8.76385e-11
ABA_up	AT3G20260	-1.52732	5.91227e-05
ABA_down	AT1G56430	-1.51451	0.000469859
ABA_down	AT5G57030	-1.50873	1.77647e-35
ABA_down	AT2G32440	-1.50493	7.04812e-12
ABA_down	AT2G01520	-1.48737	0.361481
ABA_up	AT2G46910	-1.47954	1.43914e-12
ABA_down	AT3G05020	-1.47776	1.44322e-06
ABA_up	AT2G42540	-1.47042	6.50674e-05
ABA_up	AT1G49450	-1.46075	1.61862e-08
ABA_down	AT2G36570	-1.45656	2.7719e-11
ABA_down	AT3G03780	-1.44405	1.22436e-15
ABA_up	AT4G30140	-1.44236	0.0152242
ABA_down	AT3G52720	-1.43878	0.00191666
ABA_down	AT3G16000	-1.43325	2.09251e-34
ABA_down	AT3G23430	-1.41398	1.76331e-07
ABA_down	AT5G36710	-1.4023	0.000559079
ABA_up	AT1G03600	-1.40058	0.00018664
ABA_down	AT3G18890	-1.40015	6.27808e-25
ABA_down	AT1G18250	-1.39736	6.40823e-07
ABA_up	AT5G40160	-1.38785	1.0884e-13
ABA_up	AT5G13770	-1.38775	3.57401e-07
ABA_up	AT5G60860	-1.38564	4.11701e-12
ABA_up	AT2G31010	-1.38025	4.08536e-05
ABA_down	AT3G13700	-1.37595	2.38226e-08
ABA_down	AT5G48430	-1.37181	0.374233
ABA_down	AT3G16410	-1.36194	1.28317e-05
ABA_down	AT4G04610	-1.34979	1.47234e-08
ABA_down	AT5G09660	-1.346	2.78262e-06
ABA_up	AT5G14920	-1.3433	7.29412e-11
ABA_down	AT1G64150	-1.34011	4.16255e-10
ABA_down	AT5G47770	-1.33631	2.41681e-12
ABA_up	AT5G57520	-1.32522	0.395723
ABA_up	AT1G73480	-1.31732	6.68259e-06
ABA_down	AT1G09340	-1.30942	3.87255e-06
ABA_down	AT4G05090	-1.30571	7.01752e-17
ABA_down	AT1G69040	-1.30547	6.73852e-06
ABA_up	AT3G14930	-1.30101	1.36599e-10
ABA_up	AT3G43610	-1.29483	7.69606e-11
ABA_down	AT3G22070	-1.29388	2.41576e-06
ABA_down	AT3G45680	-1.26984	0.0572967
ABA_up	AT4G12700	-1.26931	8.09886e-07
ABA_down	AT5G51310	-1.26745	0.0454241
ABA_up	AT5G44670	-1.26528	0.000166118
ABA_up	AT1G20810	-1.25501	1.94854e-07
ABA_down	AT3G25860	-1.25403	3.25041e-17
ABA_down	AT3G28760	-1.24804	9.02031e-08
ABA_up	AT1G31800	-1.22984	8.52357e-16
ABA_up	AT5G61660	-1.22935	1.81524e-06
ABA_down	AT3G28930	-1.22413	5.63347e-13
ABA_up	AT5G15970	-1.21825	0.00025109
ABA_down	AT2G28630	-1.21555	2.60617e-22
ABA_up	AT1G10780	-1.21539	3.03711e-06
ABA_down	AT5G19770	-1.20699	2.94293e-14
ABA_down	AT1G19670	-1.20565	0.00175355
ABA_up	AT1G29470	-1.20535	3.59504e-13
ABA_down	AT2G35260	-1.20278	1.35782e-15
ABA_up	AT3G51290	-1.19949	4.08713e-07
ABA_down	AT4G39050	-1.19885	1.01511e-09
ABA_up	AT5G15930	-1.19387	1.50506e-07
ABA_down	AT3G16400	-1.18418	0.0015074
ABA_up	AT1G58370	-1.18003	2.19283e-05
ABA_up	AT3G22830	-1.17813	0.459133
ABA_up	AT4G23930	-1.1768	0.00404616
ABA_down	AT1G76490	-1.17582	1.07455e-31
ABA_up	AT2G12400	-1.16983	4.49549e-09
ABA_up	AT2G44640	-1.16631	5.40291e-12
ABA_down	AT5G66580	-1.16413	0.112792
ABA_up	AT1G73620	-1.16233	0.0116154
ABA_down	AT3G21260	-1.16136	0.0121398
ABA_down	AT3G05000	-1.16049	1.82811e-10
ABA_down	AT2G01210	-1.15892	0.000537672
ABA_up	AT1G56500	-1.15593	1.28034e-21
ABA_down	AT3G53190	-1.15505	6.09621e-07
ABA_down	AT3G05730	-1.15221	0.0241447
ABA_up	AT5G53990	-1.14624	0.627693
ABA_up	AT3G22780	-1.14538	2.69895e-19
ABA_down	AT4G16340	-1.14444	4.37974e-05
ABA_down	AT4G21780	-1.12624	0.251353
ABA_down	AT4G33120	-1.1226	0.364909
ABA_up	AT4G03110	-1.12161	3.30513e-15
ABA_up	AT5G01590	-1.11748	2.47739e-19
ABA_down	AT3G12685	-1.11653	2.59429e-07
ABA_down	AT2G34350	-1.11243	NA
ABA_down	AT5G09280	-1.11243	NA
ABA_up	AT2G14210	-1.11243	NA
ABA_up	AT2G16910	-1.11243	NA
ABA_up	AT4G16270	-1.11243	NA
ABA_up	AT3G51510	-1.11156	0.000555837
ABA_down	AT2G24060	-1.10714	3.64563e-11
ABA_up	AT1G53180	-1.1051	0.000518355
ABA_up	AT5G52310	-1.10485	1.26422e-06
ABA_down	AT1G74160	-1.10234	1.42382e-13
ABA_up	AT1G62560	-1.10173	1.4019e-19
ABA_up	AT2G26700	-1.1006	0.0235758
ABA_down	AT5G41060	-1.09621	1.0198e-05
ABA_up	AT5G58670	-1.09601	2.74847e-07
ABA_down	AT1G28100	-1.08725	1.64493e-11
ABA_down	AT2G34490	-1.07915	6.9458e-11
ABA_down	AT1G69830	-1.07839	2.72869e-06
ABA_down	AT1G21320	-1.07747	0.000680774
ABA_down	AT4G31850	-1.06969	2.00762e-14
ABA_down	AT2G24440	-1.05736	0.000224847
ABA_down	AT4G27720	-1.05578	1.27619e-11
ABA_up	AT2G30170	-1.04414	0.00110982
ABA_up	AT1G64760	-1.04299	5.66947e-05
ABA_up	AT1G31160	-1.04199	5.73225e-05
ABA_down	AT4G04640	-1.04063	1.42784e-09
ABA_up	AT3G11420	-1.04029	2.14044e-10
ABA_up	AT5G06670	-1.03459	1.12801e-06
ABA_down	AT5G19890	-1.03398	NA
ABA_up	AT3G12500	-1.0272	0.0254383
ABA_up	AT1G26450	-1.02149	0.0135907
ABA_up	AT1G19350	-1.01915	5.25853e-11
ABA_down	AT4G22570	-1.01403	0.00214433
ABA_up	AT1G13740	-1.01107	1.33965e-06
ABA_down	AT3G43600	-1.00851	1.57914e-10
ABA_up	AT1G20970	-1.00348	5.92494e-05
ABA_up	AT1G52280	-0.993763	1.62594e-08
ABA_down	AT2G03590	-0.993143	0.00828258
ABA_down	AT4G26140	-0.990477	0.00141727
ABA_up	AT1G69510	-0.988805	1.58465e-06
ABA_down	AT2G03090	-0.987559	0.00391963
ABA_down	AT4G04700	-0.983089	5.54104e-06
ABA_up	AT4G15550	-0.982684	0.000695484
ABA_up	AT2G25660	-0.978503	4.66426e-06
ABA_down	AT2G37460	-0.970462	0.00293707
ABA_down	AT5G67150	-0.962136	6.78134e-05
ABA_down	AT1G29530	-0.96042	0.000181024
ABA_down	AT5G65640	-0.953479	8.01903e-06
ABA_down	AT5G14790	-0.951218	2.48876e-09
ABA_up	AT4G24480	-0.95097	2.09377e-10
ABA_down	AT3G24660	-0.943816	0.00053876
ABA_down	AT3G09500	-0.942859	3.86335e-05
ABA_down	AT3G01980	-0.940108	1.21749e-11
ABA_up	AT1G21980	-0.937534	0.000176902
ABA_down	AT3G06750	-0.935195	0.000688323
ABA_up	AT3G09910	-0.933609	0.030284
ABA_down	AT4G21990	-0.930141	6.51127e-05
ABA_down	AT1G68470	-0.924067	0.000998024
ABA_down	AT1G76790	-0.921837	2.39669e-13
ABA_up	AT2G19810	-0.918286	0.000158025
ABA_down	AT1G69740	-0.911653	4.09989e-12
ABA_down	AT5G01090	-0.908617	1.02071e-07
ABA_up	AT1G36390	-0.905092	7.75054e-09
ABA_down	AT3G49110	-0.895409	0.0128602
ABA_down	AT4G31360	-0.894946	0.000456841
ABA_down	AT4G22690	-0.888638	4.24289e-15
ABA_down	AT3G54260	-0.88638	0.000317399
ABA_up	AT1G53500	-0.882539	1.0849e-10
ABA_down	AT4G00820	-0.878665	0.017144
ABA_down	AT3G55920	-0.874726	5.18329e-05
ABA_down	AT1G17350	-0.8722	0.000943294
ABA_up	AT4G08690	-0.865235	3.0563e-06
ABA_down	AT5G19780	-0.861812	1.10582e-05
ABA_up	AT5G15960	-0.855722	0.000460602
ABA_up	AT3G48980	-0.84507	0.0109477
ABA_up	AT1G20450	-0.842767	5.32668e-09
ABA_down	AT2G04090	-0.842291	0.516091
ABA_down	AT1G09580	-0.836066	4.56265e-05
ABA_down	AT5G38060	-0.834494	0.00325683
ABA_down	AT4G30060	-0.825825	5.13336e-06
ABA_up	AT3G11490	-0.819585	0.000170504
ABA_down	AT4G20780	-0.819442	0.00336617
ABA_down	AT3G53460	-0.813503	0.00236758
ABA_up	AT4G01440	-0.81309	0.0361425
ABA_up	AT3G61580	-0.808926	1.40343e-15
ABA_down	AT2G39330	-0.808787	0.089839
ABA_up	AT4G19100	-0.806132	0.00813646
ABA_up	AT1G08510	-0.805111	1.98105e-12
ABA_down	AT2G45490	-0.804854	0.139521
ABA_down	AT4G11980	-0.802296	1.40353e-06
ABA_down	AT1G11870	-0.801758	3.23261e-06
ABA_down	AT2G07680	-0.800619	0.000125019
ABA_down	AT5G23130	-0.794278	9.28849e-06
ABA_down	AT4G20840	-0.794213	2.62316e-07
ABA_down	AT3G15540	-0.79093	0.000208353
ABA_up	AT3G61160	-0.780592	0.00104358
ABA_down	AT5G58600	-0.779326	0.00014385
ABA_down	AT1G73080	-0.766284	0.00599539
ABA_down	AT3G62820	-0.764694	0.000855002
ABA_up	AT5G15310	-0.762661	0.115965
ABA_down	AT4G08810	-0.760874	0.00010435
ABA_down	AT5G66920	-0.760181	5.49593e-05
ABA_down	AT5G53860	-0.759965	8.1946e-07
ABA_up	AT5G55710	-0.755747	0.000619574
ABA_down	AT3G61880	-0.754213	0.158854
ABA_up	AT3G20300	-0.754015	1.99821e-05
ABA_up	AT4G09900	-0.737948	6.51087e-06
ABA_up	AT3G60620	-0.736441	0.000164775
ABA_up	AT5G45340	-0.731568	1.41336e-07
ABA_down	AT4G23750	-0.731016	0.000349937
ABA_up	AT1G30820	-0.730324	1.90842e-05
ABA_up	AT5G13740	-0.72915	0.00308599
ABA_down	AT4G32880	-0.728291	2.5442e-06
ABA_up	AT4G38400	-0.709156	1.71641e-05
ABA_up	AT5G62165	-0.702983	0.0596274
ABA_down	AT4G20270	-0.699454	0.000178634
ABA_down	AT1G54410	-0.698453	0.00126577
ABA_up	AT1G74840	-0.693558	0.00199646
ABA_down	AT2G22770	-0.693172	0.163426
ABA_down	AT4G16500	-0.681456	0.000402833
ABA_up	AT1G15170	-0.678379	7.79251e-05
ABA_up	AT3G46970	-0.675483	0.0101297
ABA_down	AT5G67230	-0.670877	0.000861521
ABA_down	AT3G03100	-0.667524	0.000186193
ABA_down	AT3G50740	-0.660818	3.5862e-05
ABA_down	AT1G34210	-0.659849	2.21049e-05
ABA_down	AT2G32650	-0.656121	0.00233353
ABA_down	AT1G26960	-0.651833	0.00821761
ABA_up	AT1G23310	-0.65132	0.00158396
ABA_down	AT2G41990	-0.64766	0.0482789
ABA_down	AT1G29520	-0.645181	0.140969
ABA_up	AT2G15970	-0.637961	0.00533473
ABA_down	AT5G13000	-0.636428	0.0133574
ABA_down	AT1G68020	-0.631536	3.67032e-08
ABA_down	AT3G49940	-0.631306	0.004124
ABA_down	AT1G78040	-0.628152	0.000917767
ABA_down	AT4G37020	-0.625181	0.000333744
ABA_down	AT1G52720	-0.625095	0.00113231
ABA_down	AT4G09810	-0.624502	0.00277942
ABA_up	AT5G66030	-0.622794	4.28205e-06
ABA_up	AT2G45960	-0.621819	0.0348222
ABA_up	AT5G22140	-0.61754	0.132963
ABA_up	AT5G22830	-0.617336	4.49757e-07
ABA_up	AT2G47630	-0.61396	0.00315829
ABA_down	AT3G15950	-0.613654	0.0860714
ABA_up	AT1G09450	-0.604015	0.132899
ABA_down	AT2G17370	-0.603456	0.00316381
ABA_down	AT3G55260	-0.603426	2.60827e-06
ABA_down	AT5G54390	-0.601566	4.2018e-09
ABA_down	AT4G31910	-0.597111	0.623595
ABA_down	AT4G36910	-0.595543	0.00667799
ABA_up	AT2G39800	-0.590879	0.075211
ABA_up	AT5G12370	-0.590779	0.00207799
ABA_up	AT2G43020	-0.58944	0.00016293
ABA_up	AT5G11700	-0.589129	0.0238107
ABA_down	AT2G28690	-0.584277	0.736763
ABA_up	AT1G19400	-0.580367	0.00379401
ABA_up	AT1G16170	-0.577751	0.0228895
ABA_up	AT2G45100	-0.577607	0.0285466
ABA_down	AT3G30300	-0.576032	0.00153296
ABA_up	AT3G53320	-0.573431	0.0120583
ABA_up	AT3G27050	-0.572882	0.053897
ABA_down	AT1G70750	-0.567038	0.0751059
ABA_down	AT1G16960	-0.565273	0.200479
ABA_down	AT2G36620	-0.561859	0.000342673
ABA_up	AT3G24420	-0.561536	0.0238555
ABA_down	AT3G05560	-0.561529	5.94822e-05
ABA_down	AT5G13260	-0.558121	9.16143e-07
ABA_down	AT5G40970	-0.555299	0.0796855
ABA_down	AT3G50340	-0.554926	0.00438564
ABA_down	AT5G15220	-0.554082	0.00278318
ABA_down	AT3G29360	-0.553946	0.015976
ABA_up	AT5G05810	-0.553761	0.473771
ABA_up	AT3G26650	-0.553149	0.0254635
ABA_down	AT1G58250	-0.548419	0.0700886
ABA_down	AT1G72150	-0.538843	0.000221029
ABA_up	AT1G20440	-0.538812	5.21688e-05
ABA_down	AT4G39900	-0.536586	0.000315361
ABA_down	AT5G05570	-0.531725	0.0205244
ABA_up	AT1G05205	-0.529275	0.0362376
ABA_down	AT2G32380	-0.529037	0.00317953
ABA_down	AT3G53620	-0.525883	0.0015652
ABA_up	AT5G52430	-0.524734	0.0112181
ABA_up	AT2G01430	-0.524401	0.614552
ABA_up	AT5G23730	-0.520804	0.120422
ABA_up	AT4G01220	-0.51777	0.00217483
ABA_up	AT5G42500	-0.514831	0.65414
ABA_down	AT5G15610	-0.510913	6.0882e-06
ABA_up	AT4G19230	-0.509932	0.103887
ABA_up	AT2G35690	-0.509077	0.00151289
ABA_up	AT2G34310	-0.507781	0.00478857
ABA_down	AT4G21870	-0.500851	0.276425
ABA_up	AT5G12260	-0.499108	0.00119037
ABA_down	AT1G13350	-0.495648	0.00836023
ABA_down	AT2G22530	-0.491745	0.0570811
ABA_down	AT1G71010	-0.485789	0.0394563
ABA_up	AT5G06300	-0.48453	0.0446291
ABA_up	AT3G21270	-0.477854	0.0394411
ABA_down	AT1G12000	-0.472173	0.009862
ABA_down	AT3G05420	-0.466916	0.0472296
ABA_up	AT5G19210	-0.466524	0.00698788
ABA_up	AT1G78790	-0.465485	0.0525203
ABA_up	AT1G02335	-0.461797	0.2898
ABA_up	AT5G24020	-0.459055	0.00133634
ABA_up	AT4G28740	-0.454801	0.00124057
ABA_down	AT1G18200	-0.450993	0.00690248
ABA_down	AT3G03070	-0.440557	0.00471083
ABA_up	AT5G17630	-0.439333	0.0205244
ABA_down	AT4G30350	-0.438666	0.12605
ABA_up	AT3G18290	-0.437152	0.0880565
ABA_up	AT1G02660	-0.436882	0.0126573
ABA_down	AT1G11940	-0.436624	0.105815
ABA_down	AT1G48230	-0.435584	0.000819406
ABA_down	AT3G02300	-0.435092	0.000801981
ABA_down	AT2G18400	-0.433583	0.00635705
ABA_down	AT5G41050	-0.428522	0.279514
ABA_down	AT2G16930	-0.426832	0.0186795
ABA_down	AT4G34570	-0.425829	0.0572232
ABA_up	AT3G03770	-0.416219	0.00280865
ABA_up	AT4G27520	-0.41448	0.0890095
ABA_down	AT3G61310	-0.410175	0.00216358
ABA_down	AT2G39580	-0.404426	0.122904
ABA_down	AT5G64290	-0.4033	0.0328437
ABA_up	AT3G17670	-0.402829	0.056155
ABA_down	AT5G39580	-0.401957	0.165247
ABA_down	AT1G53380	-0.400684	0.0124463
ABA_down	AT2G44760	-0.396298	0.0620894
ABA_up	AT4G31290	-0.395555	0.128331
ABA_up	AT3G63120	-0.394159	0.0548946
ABA_down	AT2G35520	-0.393787	0.0627722
ABA_down	AT4G18280	-0.389717	0.0737984
ABA_down	AT2G46890	-0.383759	0.0984815
ABA_down	AT5G25840	-0.383636	0.25537
ABA_down	AT5G23100	-0.377964	0.0799858
ABA_down	AT5G16730	-0.374802	0.0575134
ABA_down	AT1G09690	-0.371364	0.00282822
ABA_down	AT3G56700	-0.368268	0.707455
ABA_up	AT4G27040	-0.366126	0.00490629
ABA_down	AT3G09080	-0.36447	0.676877
ABA_down	AT5G59870	-0.363758	0.30961
ABA_up	AT5G57610	-0.363549	0.141459
ABA_down	AT4G36850	-0.363395	0.23079
ABA_up	AT1G64530	-0.362996	0.0884685
ABA_up	AT2G01320	-0.362185	0.00316614
ABA_down	AT4G27080	-0.361646	0.0347464
ABA_down	AT1G04910	-0.360773	0.00572386
ABA_up	AT1G34630	-0.356206	0.0542586
ABA_down	AT3G02030	-0.355142	0.142778
ABA_down	AT1G44780	-0.354818	0.0766937
ABA_up	AT1G23730	-0.354045	0.168366
ABA_up	AT2G17840	-0.35209	0.181502
ABA_up	AT1G17840	-0.351073	0.00671778
ABA_up	AT1G01130	-0.350109	0.254633
ABA_down	AT1G53170	-0.349956	0.0625402
ABA_down	AT4G35790	-0.348834	0.103813
ABA_up	AT5G25630	-0.347214	0.00300012
ABA_up	AT2G29960	-0.346768	0.159349
ABA_down	AT1G19170	-0.341106	0.0299064
ABA_up	AT4G29670	-0.334498	0.0131982
ABA_up	AT1G60190	-0.32833	0.251135
ABA_up	AT1G51170	-0.327769	0.255697
ABA_down	AT5G65440	-0.32699	0.118435
ABA_up	AT4G18590	-0.325489	0.17666
ABA_up	AT4G16750	-0.32337	0.435977
ABA_up	AT4G14270	-0.31995	0.392317
ABA_up	AT2G21390	-0.318201	0.312561
ABA_down	AT3G48560	-0.315306	0.0088145
ABA_up	AT5G66650	-0.314898	0.0455271
ABA_up	AT3G62720	-0.314202	0.141943
ABA_down	AT2G24120	-0.313406	0.432576
ABA_up	AT3G53000	-0.313341	0.0262651
ABA_up	AT5G22500	-0.312344	0.0838372
ABA_up	AT5G14850	-0.310383	0.149675
ABA_up	AT5G35700	-0.309639	0.170778
ABA_down	AT5G19660	-0.308219	0.0390583
ABA_up	AT3G02060	-0.307721	0.218237
ABA_up	AT4G13050	-0.302472	0.0317485
ABA_down	AT1G62020	-0.302022	0.264803
ABA_down	AT5G22930	-0.301742	0.386788
ABA_down	AT5G42390	-0.295762	0.320269
ABA_up	AT1G04950	-0.295585	0.031408
ABA_up	AT3G16570	-0.2949	0.0839495
ABA_down	AT4G28310	-0.294721	0.516683
ABA_down	AT3G05680	-0.294585	0.454289
ABA_down	AT5G49510	-0.287377	0.0774447
ABA_down	AT2G28810	-0.283388	0.142645
ABA_up	AT1G68910	-0.282377	0.0876984
ABA_up	AT5G60680	-0.279529	0.395246
ABA_up	AT1G34060	-0.278103	0.686831
ABA_down	AT1G08930	-0.276742	0.192848
ABA_down	AT1G49840	-0.275824	0.0302751
ABA_down	AT1G04940	-0.275051	0.166593
ABA_up	AT3G47490	-0.272694	0.186748
ABA_up	AT4G30960	-0.269371	0.21115
ABA_up	AT3G51750	-0.265226	0.392802
ABA_up	AT1G49660	-0.264613	0.253278
ABA_up	AT4G23050	-0.263796	0.210046
ABA_up	AT4G33400	-0.263184	0.195319
ABA_down	AT1G15710	-0.26189	0.137054
ABA_up	AT4G23870	-0.261612	0.301484
ABA_up	AT5G19540	-0.257507	0.0992401
ABA_down	AT3G25760	-0.256364	0.361926
ABA_up	AT1G43620	-0.255824	0.273349
ABA_down	AT3G44860	-0.254101	0.221546
ABA_down	AT1G05830	-0.24876	0.292759
ABA_down	AT5G11890	-0.248451	0.278813
ABA_up	AT4G03200	-0.247958	0.0926598
ABA_up	AT5G64250	-0.246588	0.102021
ABA_down	AT3G18240	-0.246299	0.31893
ABA_up	AT2G30210	-0.243332	0.85598
ABA_up	AT3G23690	-0.241488	0.0538945
ABA_down	AT1G79010	-0.239901	0.164574
ABA_down	AT2G21250	-0.239241	0.0397581
ABA_up	AT1G72190	-0.236875	0.182353
ABA_up	AT5G67250	-0.234755	0.162564
ABA_down	AT5G41670	-0.225802	0.372925
ABA_up	AT3G61060	-0.225221	0.527573
ABA_down	AT1G27020	-0.22168	0.440022
ABA_up	AT3G07360	-0.219196	0.0844618
ABA_up	AT1G72130	-0.215115	0.145167
ABA_up	AT5G04340	-0.21288	0.212749
ABA_down	AT1G24170	-0.208218	0.292853
ABA_down	AT3G44020	-0.207538	0.585057
ABA_down	AT2G20390	-0.205206	0.2952
ABA_up	AT5G46700	-0.205081	0.354672
ABA_down	AT1G77420	-0.204242	0.163983
ABA_up	AT2G28880	-0.203314	0.219788
ABA_up	AT3G61440	-0.201718	0.210786
ABA_up	AT3G15990	-0.201075	0.60379
ABA_up	AT5G60100	-0.200789	0.844289
ABA_up	AT4G34000	-0.20034	0.505567
ABA_down	AT2G22880	-0.198825	0.349077
ABA_down	AT3G46290	-0.196628	0.215531
ABA_up	AT2G21410	-0.195467	0.288723
ABA_down	AT1G34030	-0.195342	0.260385
ABA_up	AT2G26840	-0.193311	0.370272
ABA_up	AT5G55550	-0.193134	0.273067
ABA_down	AT1G63640	-0.190395	0.461302
ABA_up	AT1G19180	-0.188181	0.438587
ABA_down	AT4G25620	-0.188175	0.268629
ABA_up	AT5G67580	-0.18624	0.206837
ABA_up	AT3G60350	-0.186139	0.385621
ABA_down	AT2G13370	-0.185384	0.611816
ABA_down	AT2G18020	-0.182661	0.167328
ABA_down	AT4G11090	-0.178798	0.309361
ABA_down	AT5G59550	-0.175445	0.135818
ABA_down	AT3G43190	-0.175125	0.721565
ABA_down	AT1G20090	-0.174134	0.360326
ABA_up	AT5G28900	-0.173971	0.367546
ABA_up	AT3G02790	-0.170744	0.499141
ABA_down	AT2G47380	-0.169296	0.537453
ABA_down	AT1G30590	-0.168779	0.176532
ABA_down	AT4G37000	-0.168704	0.425299
ABA_up	AT5G53150	-0.168268	0.472883
ABA_up	AT4G26670	-0.166571	0.650648
ABA_up	AT2G18030	-0.164304	0.426149
ABA_down	AT1G73960	-0.153134	0.571841
ABA_up	AT4G32660	-0.151808	0.354672
ABA_down	AT1G17890	-0.143993	0.471598
ABA_down	AT5G45370	-0.143178	0.496592
ABA_down	AT3G21290	-0.142506	0.616156
ABA_down	AT5G51660	-0.141879	0.677126
ABA_down	AT1G01370	-0.140129	0.723436
ABA_up	AT4G26690	-0.13674	0.716892
ABA_up	AT3G46620	-0.134155	0.328563
ABA_down	AT4G38490	-0.131107	0.716579
ABA_down	AT3G59300	-0.127152	0.4373
ABA_up	AT3G59940	-0.127039	0.728489
ABA_down	AT2G41720	-0.123651	0.494463
ABA_down	AT3G60910	-0.123578	0.636448
ABA_down	AT3G60860	-0.122021	0.604944
ABA_down	AT5G09860	-0.120695	0.432041
ABA_up	AT2G03980	-0.12045	0.79009
ABA_down	AT1G53640	-0.120268	NA
ABA_up	AT4G21440	-0.119087	0.769821
ABA_down	AT3G13110	-0.117839	0.607115
ABA_down	AT4G28730	-0.117452	0.631387
ABA_down	AT3G46510	-0.117077	0.361161
ABA_down	AT1G16240	-0.115086	0.41094
ABA_down	AT3G14205	-0.113222	0.701455
ABA_up	AT1G66900	-0.110542	0.545071
ABA_up	AT5G46910	-0.11014	0.824687
ABA_down	AT4G34560	-0.109439	0.800708
ABA_down	AT3G04920	-0.108405	0.589336
ABA_down	AT1G56140	-0.106458	0.74027
ABA_up	AT1G02810	-0.105389	0.7997
ABA_down	AT3G06370	-0.104829	0.737636
ABA_up	AT2G23820	-0.104245	0.585824
ABA_up	AT1G03080	-0.102711	0.743654
ABA_up	AT1G13750	-0.0993537	0.623595
ABA_up	AT2G43400	-0.0990877	0.572472
ABA_up	AT1G78870	-0.0967547	0.488465
ABA_up	AT1G18580	-0.0967303	0.625555
ABA_down	AT3G07390	-0.0961341	0.530361
ABA_up	AT3G08850	-0.095017	0.794647
ABA_up	AT1G51550	-0.0929883	0.703255
ABA_down	AT3G62970	-0.092875	0.593567
ABA_down	AT3G51450	-0.0919218	0.64717
ABA_up	AT5G16540	-0.089892	0.747615
ABA_up	AT2G18360	-0.0891477	0.915407
ABA_up	AT4G39960	-0.0877806	0.568177
ABA_up	AT4G29790	-0.0869113	0.77855
ABA_down	AT4G01570	-0.0859207	0.678722
ABA_down	AT3G16270	-0.0841533	0.758073
ABA_up	AT1G74250	-0.0832906	0.815567
ABA_down	AT5G14500	-0.0828035	0.642135
ABA_down	AT5G44180	-0.0821533	0.825295
ABA_down	AT1G14910	-0.0724862	0.753093
ABA_up	AT5G20500	-0.0717293	0.766389
ABA_up	AT2G04080	-0.0669091	0.646149
ABA_up	AT1G20780	-0.0663496	0.816831
ABA_down	AT5G19150	-0.0662069	0.743108
ABA_up	AT1G50730	-0.061529	0.795218
ABA_down	AT2G43640	-0.059389	0.802988
ABA_down	AT4G35550	-0.0591399	0.810944
ABA_down	AT1G18590	-0.0578214	0.726686
ABA_up	AT4G38290	-0.0566396	0.871776
ABA_down	AT1G31500	-0.0554868	0.723687
ABA_up	AT1G14520	-0.0544044	0.857222
ABA_down	AT1G15390	-0.0529513	0.811988
ABA_up	AT3G19100	-0.0494283	0.768629
ABA_up	AT1G77130	-0.0493671	0.70701
ABA_down	AT5G55390	-0.0487057	0.841852
ABA_up	AT1G22640	-0.0463301	0.911386
ABA_down	AT3G18160	-0.0420427	0.845325
ABA_down	AT5G15730	-0.0412746	0.863357
ABA_down	AT1G77600	-0.0384309	0.910973
ABA_up	AT1G67800	-0.0368318	0.874361
ABA_up	AT4G37470	-0.0356463	0.880486
ABA_up	AT4G26450	-0.0350336	0.891318
ABA_down	AT1G48570	-0.0348886	0.912069
ABA_down	AT1G77620	-0.0342289	0.920025
ABA_up	AT5G06530	-0.0321063	0.900037
ABA_up	AT3G15070	-0.0319147	0.861273
ABA_down	AT1G68130	-0.0317588	0.888721
ABA_up	AT2G15240	-0.0313631	0.860522
ABA_up	AT5G14780	-0.0272511	0.928307
ABA_up	AT5G66170	-0.0267682	0.957121
ABA_down	AT3G20130	-0.0262269	0.945077
ABA_up	AT3G52240	-0.0243864	0.896229
ABA_down	AT5G49020	-0.0240195	0.921574
ABA_down	AT1G72450	-0.0236484	0.936476
ABA_down	AT3G01180	-0.0225299	0.927994
ABA_down	AT5G40760	-0.0215412	0.929338
ABA_down	AT5G38940	-0.0209834	0.969895
ABA_up	AT2G30710	-0.0207154	0.917988
ABA_down	AT5G44510	-0.0196603	0.92245
ABA_down	AT1G60780	-0.0195775	0.916821
ABA_down	AT4G38210	-0.0181807	0.972151
ABA_up	AT2G25710	-0.0172136	0.937954
ABA_down	AT1G31340	-0.0171891	0.937853
ABA_down	AT5G56290	-0.0145676	0.947243
ABA_up	AT1G17410	-0.0110455	0.969035
ABA_up	AT4G30550	-0.00938063	0.963423
ABA_down	AT5G47520	-0.00501942	0.983153
ABA_down	AT2G29660	-0.00501682	0.992235
ABA_down	AT5G44710	-0.000750891	0.997963
ABA_up	AT5G53300	0.00428173	0.986627
ABA_up	AT4G13160	0.00430667	0.990126
ABA_up	AT4G02210	0.00643611	0.975354
ABA_down	AT5G67380	0.00750133	0.962693
ABA_down	AT4G29010	0.00804857	0.962028
ABA_up	AT1G50630	0.00910152	0.970607
ABA_down	AT4G36830	0.0103121	0.983153
ABA_down	AT4G03000	0.0106078	0.959441
ABA_down	AT4G36040	0.010962	0.973723
ABA_down	AT5G01410	0.0125774	0.957532
ABA_down	AT1G48630	0.013151	0.942907
ABA_down	AT5G02010	0.0146408	0.947607
ABA_up	AT5G13010	0.0154783	0.956591
ABA_down	AT5G49890	0.0156497	0.944128
ABA_down	AT1G19870	0.0213392	0.887864
ABA_up	AT1G26910	0.0245426	0.917252
ABA_down	AT3G06320	0.0271941	0.930318
ABA_down	AT5G24120	0.0273344	0.962834
ABA_up	AT3G51630	0.0287318	0.856588
ABA_down	AT3G23940	0.0306716	0.928673
ABA_up	AT4G12040	0.0317753	0.874066
ABA_up	AT5G42660	0.0347174	0.86024
ABA_up	AT1G25560	0.0401602	0.911171
ABA_up	AT3G57020	0.0405819	0.91363
ABA_down	AT4G04720	0.0411095	0.836466
ABA_up	AT5G13220	0.042927	0.906848
ABA_down	AT3G20000	0.0433137	0.820759
ABA_down	AT5G64410	0.0434501	0.862541
ABA_up	AT5G44860	0.0449636	0.788099
ABA_down	AT3G20280	0.0455909	0.89482
ABA_up	AT3G49310	0.046342	0.804605
ABA_up	AT3G58750	0.0475329	0.840122
ABA_up	AT1G51360	0.0492458	0.814396
ABA_down	AT5G65970	0.0531773	0.892005
ABA_up	AT1G22610	0.0536826	0.782406
ABA_down	AT4G23650	0.0545063	0.713953
ABA_down	AT1G18010	0.0551293	0.728201
ABA_down	AT3G19130	0.0552988	0.791158
ABA_down	AT4G02120	0.0565359	0.690482
ABA_up	AT5G23070	0.057904	0.777505
ABA_up	AT3G49060	0.0588493	0.844687
ABA_down	AT4G24500	0.0591337	0.810778
ABA_up	AT5G07270	0.0597462	0.701361
ABA_down	AT5G26210	0.0599824	0.806749
ABA_down	AT2G16920	0.0609919	0.856014
ABA_down	AT1G06160	0.0635047	0.915784
ABA_down	AT4G16130	0.0689222	0.825939
ABA_up	AT3G51940	0.0690072	0.782241
ABA_down	AT4G03440	0.069965	0.800196
ABA_down	AT3G48380	0.0701639	0.619037
ABA_up	AT3G07560	0.0702133	0.583769
ABA_down	AT4G22360	0.0702912	0.628232
ABA_up	AT3G01400	0.071491	0.737411
ABA_down	AT1G07170	0.0728188	0.802734
ABA_up	AT3G03860	0.0736564	0.673037
ABA_down	AT2G45730	0.0739648	0.648856
ABA_down	AT4G02750	0.0744339	0.854649
ABA_up	AT4G40010	0.075783	0.910929
ABA_down	AT2G46440	0.0779772	0.715036
ABA_down	AT5G06660	0.0780519	0.762679
ABA_down	AT5G10390	0.0801633	0.816381
ABA_down	AT5G22040	0.0805237	0.696391
ABA_down	AT4G02010	0.0832666	0.652066
ABA_up	AT5G21940	0.0852983	0.829722
ABA_up	AT5G02150	0.0886517	0.707455
ABA_down	AT1G20840	0.093847	0.708572
ABA_up	AT3G48520	0.0959293	0.599154
ABA_down	AT5G41810	0.0959423	0.639399
ABA_up	AT1G07950	0.0982401	0.694876
ABA_up	AT5G40170	0.101003	0.513789
ABA_up	AT1G79280	0.101539	0.823373
ABA_down	AT4G24700	0.101944	0.920453
ABA_up	AT1G22890	0.102808	0.762645
ABA_up	AT5G10960	0.106597	0.373322
ABA_down	AT2G46450	0.111767	0.506942
ABA_up	AT3G20310	0.111952	0.453317
ABA_down	AT2G33370	0.114995	0.649682
ABA_down	AT3G11070	0.115813	0.484563
ABA_up	AT5G55970	0.115992	0.777562
ABA_up	AT1G74310	0.116064	0.754783
ABA_up	AT4G38320	0.116339	0.505179
ABA_down	AT5G65540	0.116739	0.511105
ABA_down	AT3G55150	0.116855	0.960236
ABA_down	AT5G67470	0.116949	0.743597
ABA_up	AT4G09800	0.11801	0.65937
ABA_up	AT1G17550	0.121824	0.558509
ABA_down	AT1G77760	0.123124	0.737396
ABA_down	AT1G64810	0.124694	0.467976
ABA_up	AT5G42080	0.125153	0.560629
ABA_down	AT5G17790	0.125786	0.638603
ABA_down	AT5G03080	0.126029	0.422767
ABA_up	AT4G16660	0.126419	0.721835
ABA_down	AT5G04990	0.126957	0.41024
ABA_up	AT5G12120	0.127401	0.358355
ABA_up	AT3G61410	0.128646	0.91363
ABA_down	AT5G53570	0.129561	0.38707
ABA_up	AT5G63790	0.129772	0.504315
ABA_up	AT3G08760	0.131749	0.351181
ABA_up	AT3G55850	0.132707	0.362833
ABA_down	AT4G25360	0.133119	0.433572
ABA_up	AT4G19660	0.134009	0.500763
ABA_up	AT2G40010	0.13481	0.573047
ABA_up	AT1G66580	0.135665	0.409812
ABA_up	AT4G01960	0.136313	0.565213
ABA_down	AT1G13440	0.137033	0.283418
ABA_up	AT1G56660	0.140614	0.49668
ABA_up	AT4G18160	0.141469	0.487075
ABA_down	AT3G16500	0.143259	0.495405
ABA_up	AT1G11800	0.143353	0.551665
ABA_up	AT1G65470	0.144262	0.497438
ABA_up	AT1G13100	0.144826	0.47915
ABA_down	AT5G26360	0.144859	0.48274
ABA_down	AT3G60080	0.145189	0.636157
ABA_down	AT4G01250	0.146883	0.353098
ABA_down	AT4G32010	0.148559	0.568015
ABA_up	AT5G20350	0.14877	0.388023
ABA_up	AT3G09770	0.158389	0.284312
ABA_down	AT2G33440	0.160862	0.305757
ABA_down	AT1G27960	0.164685	0.542025
ABA_down	AT5G23290	0.165581	0.430819
ABA_down	AT1G54220	0.165927	0.381173
ABA_down	AT4G30820	0.166796	0.513679
ABA_down	AT3G16920	0.168172	0.771373
ABA_down	AT2G18090	0.169233	0.523072
ABA_up	AT5G17460	0.170734	0.488583
ABA_down	AT5G61930	0.17183	0.438288
ABA_down	AT1G57720	0.17266	0.20326
ABA_up	AT3G45300	0.172955	0.347026
ABA_up	AT3G11410	0.175332	0.111784
ABA_up	AT1G72030	0.178436	0.702912
ABA_down	AT2G31280	0.179512	0.378414
ABA_up	AT5G09520	0.180269	0.853284
ABA_down	AT1G65270	0.180821	0.102021
ABA_up	AT1G09960	0.180868	0.581461
ABA_down	AT3G11830	0.182271	0.383387
ABA_down	AT3G09070	0.185855	0.457957
ABA_up	AT3G48530	0.188599	0.284736
ABA_down	AT5G39590	0.189225	0.353098
ABA_down	AT4G15280	0.192759	0.679823
ABA_up	AT3G61690	0.198223	0.44475
ABA_up	AT4G02600	0.198612	0.261882
ABA_up	AT4G18020	0.199205	0.136785
ABA_up	AT2G39720	0.20022	0.151801
ABA_up	AT4G17530	0.2078	0.248138
ABA_up	AT1G01060	0.209054	0.776299
ABA_down	AT4G37640	0.209213	0.533704
ABA_up	AT5G65990	0.211159	0.402681
ABA_down	AT2G31530	0.212174	0.263761
ABA_up	AT3G02560	0.21278	0.205185
ABA_down	AT4G12600	0.213362	0.116145
ABA_up	AT3G54200	0.215226	0.202313
ABA_down	AT1G73270	0.218562	0.704822
ABA_down	AT4G02020	0.21868	0.335333
ABA_down	AT5G61400	0.219511	0.568361
ABA_up	AT4G35080	0.219836	0.213863
ABA_up	AT3G14050	0.220185	0.408661
ABA_up	AT4G27657	0.223902	0.446285
ABA_up	AT3G21230	0.223984	0.341431
ABA_up	AT2G40710	0.224077	0.555848
ABA_up	AT1G75420	0.224661	0.127606
ABA_up	AT4G27280	0.225391	0.157487
ABA_up	AT1G02900	0.226365	0.727184
ABA_down	AT4G30800	0.228822	0.261714
ABA_up	AT1G09640	0.229161	0.144267
ABA_up	AT3G26280	0.229262	0.286497
ABA_down	AT4G26300	0.234382	0.0692703
ABA_down	AT5G43350	0.237062	0.890783
ABA_up	AT4G22780	0.238582	0.398968
ABA_up	AT1G07990	0.239355	0.217185
ABA_down	AT5G61510	0.239466	0.0638307
ABA_down	AT4G12080	0.241286	0.293553
ABA_down	AT5G54660	0.243777	0.377989
ABA_up	AT5G09920	0.246918	0.377116
ABA_up	AT2G41160	0.25154	0.17884
ABA_down	AT1G79650	0.251637	0.0848658
ABA_down	AT5G08350	0.252647	0.507054
ABA_up	AT4G34280	0.252659	0.100508
ABA_up	AT4G27410	0.255151	0.176859
ABA_down	AT2G43790	0.255452	0.125289
ABA_down	AT2G43540	0.256389	0.290395
ABA_up	AT2G47390	0.256978	0.420846
ABA_up	AT5G01650	0.258699	0.325907
ABA_down	AT5G07910	0.261386	0.224185
ABA_up	AT3G12100	0.268447	0.114261
ABA_up	AT4G18360	0.26849	0.451252
ABA_up	AT4G30470	0.271771	0.0711689
ABA_down	AT2G19480	0.273701	0.0184675
ABA_up	AT5G11530	0.274474	0.363071
ABA_up	AT1G73880	0.278617	0.46617
ABA_up	AT1G76900	0.280213	0.0188985
ABA_up	AT1G24420	0.282977	0.907763
ABA_down	AT4G18880	0.283664	0.0524554
ABA_up	AT1G77120	0.283949	0.511664
ABA_up	AT3G14595	0.284117	0.227757
ABA_down	AT3G25070	0.284992	0.0617005
ABA_down	AT2G16060	0.285815	0.326713
ABA_up	AT4G37220	0.287484	0.657657
ABA_up	AT2G36340	0.287535	0.130312
ABA_up	AT2G37270	0.289954	0.0564141
ABA_down	AT1G30300	0.295629	0.128512
ABA_down	AT4G37130	0.301937	0.0442225
ABA_down	AT2G47640	0.302049	0.15351
ABA_up	AT5G66400	0.304988	0.407311
ABA_up	AT1G65250	0.309079	0.223252
ABA_down	AT2G30260	0.310137	0.0310096
ABA_down	AT2G36330	0.312598	0.0375191
ABA_down	AT2G38310	0.313028	0.295084
ABA_up	AT4G29120	0.317152	0.105815
ABA_down	AT1G14650	0.319497	0.187778
ABA_up	AT1G51140	0.319567	0.204274
ABA_down	AT1G28310	0.319838	0.0804608
ABA_down	AT4G39390	0.320664	0.154949
ABA_down	AT3G45710	0.322769	0.583835
ABA_up	AT4G31410	0.325362	0.0111209
ABA_down	AT3G45290	0.327508	0.0304066
ABA_up	AT3G12480	0.327644	0.00733216
ABA_up	AT3G63480	0.328271	0.283718
ABA_up	AT4G33060	0.328877	0.0305374
ABA_up	AT4G01070	0.330083	0.0117717
ABA_up	AT5G53650	0.332012	0.320113
ABA_up	AT5G52120	0.333176	0.263569
ABA_down	AT1G67330	0.33619	0.137271
ABA_up	AT1G16260	0.338331	0.00929723
ABA_up	AT4G16760	0.339496	0.141092
ABA_up	AT3G52400	0.342559	0.0536891
ABA_down	AT5G59440	0.342658	0.0500828
ABA_down	AT4G31250	0.342675	0.251416
ABA_down	AT5G48840	0.343054	0.049547
ABA_up	AT5G11110	0.345958	0.237605
ABA_up	AT1G09530	0.346686	0.0452549
ABA_down	AT3G22400	0.347213	0.220002
ABA_down	AT3G63110	0.348532	0.0869872
ABA_up	AT3G45830	0.351095	0.24375
ABA_up	AT1G50620	0.352	0.028913
ABA_down	AT4G26910	0.352383	0.0857241
ABA_up	AT1G55740	0.352709	0.349077
ABA_down	AT5G05600	0.354948	0.0379772
ABA_down	AT5G49550	0.355553	0.299421
ABA_down	AT5G55610	0.356355	0.002215
ABA_down	AT5G56250	0.357775	0.163048
ABA_up	AT4G31200	0.358237	0.0299197
ABA_down	AT5G59430	0.359664	0.0374902
ABA_down	AT5G05560	0.360551	0.412788
ABA_up	AT1G21380	0.365235	0.0432815
ABA_up	AT3G57540	0.365298	0.123538
ABA_down	AT5G47660	0.366405	0.137528
ABA_down	AT1G20910	0.369468	0.0326715
ABA_up	AT5G09620	0.37092	0.111486
ABA_up	AT4G01320	0.371907	0.00661526
ABA_up	AT1G69290	0.373926	0.287374
ABA_up	AT1G79390	0.37752	0.0331662
ABA_down	AT2G27310	0.378688	0.105238
ABA_up	AT5G57230	0.380383	0.0767187
ABA_down	AT1G29220	0.382526	0.0402045
ABA_down	AT5G35410	0.386951	0.0411536
ABA_down	AT3G01210	0.387112	0.0866937
ABA_up	AT3G45750	0.387786	0.0296329
ABA_down	AT1G11540	0.391005	0.776534
ABA_up	AT2G38290	0.392652	0.0224426
ABA_down	AT2G36220	0.396127	0.000276562
ABA_down	AT5G35840	0.39694	0.0200909
ABA_up	AT1G70420	0.397956	0.191494
ABA_down	AT1G52310	0.399294	0.00123098
ABA_up	AT2G46510	0.400263	0.112696
ABA_up	AT1G26920	0.401876	0.0585052
ABA_up	AT5G37930	0.405303	0.0249259
ABA_up	AT2G43080	0.408218	0.00435666
ABA_down	AT1G22440	0.411315	0.666388
ABA_up	AT3G21790	0.411336	0.00250971
ABA_up	AT2G48110	0.411533	0.0873489
ABA_up	AT3G01100	0.415272	0.0277053
ABA_down	AT4G01710	0.418705	0.181943
ABA_up	AT4G03540	0.419538	0.753115
ABA_down	AT5G06160	0.422136	0.00197701
ABA_up	AT3G04000	0.423096	0.0652836
ABA_up	AT2G46600	0.423926	0.119878
ABA_up	AT1G60490	0.427829	0.024227
ABA_up	AT3G49400	0.428253	0.157169
ABA_down	AT1G73240	0.429556	0.0375388
ABA_up	AT3G14720	0.429702	0.0071989
ABA_down	AT3G62140	0.4358	0.022423
ABA_down	AT3G07440	0.436241	0.0237363
ABA_down	AT3G14620	0.438334	0.0137483
ABA_down	AT3G17240	0.4407	0.0167798
ABA_down	AT5G47220	0.444121	0.0243102
ABA_up	AT5G23610	0.445007	0.00111315
ABA_up	AT4G02570	0.445142	0.0335105
ABA_down	AT4G12570	0.445865	0.0108863
ABA_up	AT5G21010	0.446969	0.00124067
ABA_up	AT3G60500	0.448173	0.000860423
ABA_down	AT3G07770	0.450186	0.117155
ABA_down	AT5G26280	0.452727	0.404937
ABA_up	AT3G17450	0.454052	0.0133904
ABA_up	AT2G36630	0.455682	0.0185569
ABA_down	AT3G07230	0.455698	0.0534725
ABA_up	AT3G62770	0.458364	0.000872012
ABA_up	AT5G54130	0.459714	0.231093
ABA_down	AT4G39810	0.46151	0.650173
ABA_up	AT2G30020	0.462636	0.00183951
ABA_down	AT5G59845	0.465089	0.70043
ABA_up	AT4G28480	0.465218	0.00060251
ABA_down	AT5G54780	0.465589	0.00390324
ABA_up	AT3G01050	0.467153	0.0173053
ABA_up	AT5G13200	0.46781	0.00370992
ABA_up	AT4G33950	0.468802	0.00232449
ABA_up	AT1G01470	0.472947	0.000113111
ABA_up	AT5G62460	0.474054	0.000183871
ABA_up	AT4G22740	0.474621	1.70295e-05
ABA_down	AT2G41500	0.475492	0.00665289
ABA_down	AT5G25780	0.475923	0.00726348
ABA_down	AT1G13120	0.476396	0.0273385
ABA_up	AT3G29170	0.476907	0.0499742
ABA_up	AT4G29160	0.479074	0.000358253
ABA_down	AT3G45870	0.480888	0.402681
ABA_down	AT1G69010	0.481237	0.00610882
ABA_down	AT4G14000	0.485226	0.00211972
ABA_up	AT4G37680	0.48561	5.11914e-05
ABA_up	AT5G57050	0.487502	0.0236188
ABA_down	AT4G14430	0.487592	5.69093e-05
ABA_up	AT1G56010	0.488915	0.000210879
ABA_down	AT1G55810	0.496481	0.000136888
ABA_down	AT4G28610	0.496754	5.96878e-07
ABA_down	AT1G12320	0.499921	0.186452
ABA_down	AT1G49860	0.500008	0.715697
ABA_up	AT1G03070	0.500596	0.558708
ABA_down	AT1G52730	0.501683	4.31905e-05
ABA_up	AT1G48320	0.504451	0.000842401
ABA_down	AT2G27590	0.504697	0.00165095
ABA_down	AT3G21700	0.505799	0.105761
ABA_up	AT2G31940	0.506045	0.707134
ABA_down	AT2G13650	0.506192	8.0384e-05
ABA_down	AT3G42790	0.50622	0.00571772
ABA_down	AT5G52830	0.506565	0.143051
ABA_down	AT3G49240	0.506581	0.0963171
ABA_up	AT1G54710	0.508396	0.00716876
ABA_up	AT3G13970	0.508643	0.114008
ABA_up	AT1G77450	0.511504	0.0306463
ABA_down	AT2G27100	0.513199	0.0118055
ABA_down	AT5G52710	0.516106	0.557798
ABA_down	AT5G42970	0.5259	1.54355e-05
ABA_up	AT1G27930	0.52749	0.000430781
ABA_down	AT5G08760	0.527963	0.00643284
ABA_down	AT1G77440	0.528805	1.30336e-05
ABA_up	AT1G71350	0.529749	0.000544642
ABA_down	AT4G08790	0.530864	0.00851436
ABA_down	AT4G37730	0.531012	0.366284
ABA_down	AT4G29390	0.536075	0.000619484
ABA_down	AT5G26860	0.537368	0.149929
ABA_down	AT1G52930	0.538617	0.00354507
ABA_up	AT1G28520	0.541428	0.000147268
ABA_down	AT5G45140	0.542777	0.135828
ABA_down	AT2G36530	0.542956	0.000857224
ABA_up	AT3G50260	0.543036	0.00124024
ABA_up	AT4G05100	0.545055	0.167896
ABA_down	AT4G36620	0.548921	0.296124
ABA_up	AT5G02470	0.549429	0.00153848
ABA_up	AT5G49570	0.550783	0.000841565
ABA_down	AT2G39840	0.550951	8.91818e-07
ABA_down	AT1G79430	0.552021	0.00303969
ABA_down	AT2G32710	0.553237	0.00202875
ABA_down	AT3G18310	0.556114	0.00695053
ABA_up	AT3G28740	0.561053	0.376218
ABA_up	AT3G12090	0.561964	0.0547973
ABA_down	AT4G26640	0.567371	2.47323e-06
ABA_down	AT1G51800	0.567812	0.10529
ABA_up	AT2G44530	0.568134	3.96567e-05
ABA_down	AT5G48030	0.571749	1.57906e-06
ABA_up	AT2G18480	0.57481	0.564455
ABA_down	AT1G05570	0.575903	0.100495
ABA_up	AT2G01600	0.580269	0.00166629
ABA_down	AT5G59910	0.583041	0.0094926
ABA_down	AT2G26600	0.585924	7.02541e-06
ABA_up	AT5G46550	0.586174	1.08152e-05
ABA_down	AT4G33050	0.588588	9.45643e-05
ABA_up	AT3G15210	0.589889	0.000784567
ABA_up	AT5G55590	0.590032	0.70192
ABA_down	AT2G33845	0.591377	2.18638e-05
ABA_down	AT5G27120	0.596529	0.0228034
ABA_up	AT3G13550	0.597388	0.00716118
ABA_up	AT4G18910	0.597713	2.03282e-05
ABA_up	AT1G52880	0.598177	5.10304e-06
ABA_down	AT2G47710	0.598288	0.00575525
ABA_up	AT4G09920	0.599343	0.105417
ABA_down	AT1G10585	0.599575	0.10275
ABA_up	AT1G04220	0.601423	0.109549
ABA_down	AT3G47120	0.603291	0.000482376
ABA_down	AT5G58590	0.604731	0.00194459
ABA_up	AT4G24040	0.60674	0.00937811
ABA_up	AT4G30480	0.61221	2.61008e-06
ABA_up	AT1G72680	0.612762	0.000685283
ABA_down	AT5G51710	0.61391	0.000917799
ABA_up	AT4G15900	0.614952	6.91776e-05
ABA_up	AT4G32930	0.615626	0.0136049
ABA_up	AT2G25450	0.621524	4.71425e-07
ABA_down	AT5G52990	0.62356	0.0448838
ABA_down	AT4G10330	0.631097	0.0476054
ABA_down	AT1G07220	0.631553	0.00232282
ABA_down	AT2G22090	0.6344	2.24783e-06
ABA_down	AT1G19300	0.634639	0.0102628
ABA_down	AT2G29760	0.635025	0.0898598
ABA_down	AT1G61870	0.637018	0.00101782
ABA_down	AT3G28920	0.637829	6.85609e-06
ABA_up	AT1G28260	0.641397	2.14522e-08
ABA_down	AT5G20510	0.648982	0.00149426
ABA_down	AT2G24570	0.654717	4.62056e-06
ABA_down	AT3G12340	0.656949	0.00755879
ABA_up	AT5G39610	0.663954	4.02049e-05
ABA_up	AT3G15352	0.667021	0.00351839
ABA_up	AT1G49590	0.668415	1.84741e-07
ABA_down	AT5G49060	0.670787	5.12621e-05
ABA_up	AT3G21175	0.671594	3.28118e-08
ABA_down	AT4G31390	0.671712	0.0014532
ABA_down	AT1G55900	0.673865	0.00278967
ABA_down	AT1G73490	0.679914	3.72204e-09
ABA_up	AT1G53470	0.681214	0.255655
ABA_up	AT2G13810	0.688122	0.0907469
ABA_down	AT4G30390	0.690416	3.86726e-06
ABA_down	AT1G27050	0.69077	0.00149101
ABA_down	AT4G04540	0.691593	0.0472198
ABA_down	AT2G35010	0.69214	1.01912e-07
ABA_down	AT1G69070	0.692447	0.0181742
ABA_down	AT1G14370	0.693215	2.61148e-07
ABA_up	AT5G62050	0.696995	0.000229709
ABA_up	AT1G50260	0.697134	4.61056e-05
ABA_down	AT1G06720	0.697334	0.076774
ABA_up	AT2G43530	0.701748	0.163317
ABA_down	AT3G21770	0.702907	0.000147643
ABA_up	AT3G51090	0.70713	0.0023182
ABA_down	AT1G75200	0.707908	0.000148785
ABA_down	AT4G02930	0.709	0.00270695
ABA_down	AT5G07550	0.716121	NA
ABA_up	AT5G28030	0.716564	0.0632916
ABA_down	AT2G27090	0.723273	0.000629829
ABA_down	AT2G03760	0.726654	3.21588e-06
ABA_down	AT4G32430	0.730059	0.0462507
ABA_up	AT2G15430	0.73023	7.70637e-08
ABA_up	AT5G17060	0.731332	5.48301e-07
ABA_up	AT5G48120	0.735617	0.00169374
ABA_down	AT5G05440	0.737192	0.00915781
ABA_up	AT4G26080	0.739245	1.18076e-08
ABA_down	AT4G26780	0.741322	0.000127534
ABA_down	AT1G06670	0.745623	0.0108352
ABA_down	AT2G03800	0.749932	2.51655e-07
ABA_down	AT1G53760	0.75189	2.40627e-08
ABA_down	AT4G18040	0.752628	1.85951e-12
ABA_down	AT1G59590	0.757889	4.47532e-06
ABA_up	AT5G14600	0.758068	2.74078e-05
ABA_down	AT4G38540	0.758295	1.70336e-09
ABA_up	AT4G24200	0.759078	0.00343623
ABA_down	AT5G14900	0.759576	0.809666
ABA_up	AT1G27300	0.760433	3.4225e-06
ABA_up	AT5G16120	0.762433	6.32631e-07
ABA_up	AT5G52880	0.765702	1.98482e-07
ABA_up	AT4G17280	0.773603	0.156906
ABA_down	AT1G60420	0.774279	8.81749e-07
ABA_up	AT1G56650	0.780313	0.0487904
ABA_down	AT1G80830	0.783483	5.4296e-09
ABA_up	AT2G47470	0.785362	3.91639e-07
ABA_down	AT3G50460	0.787493	0.55179
ABA_up	AT1G69270	0.790234	4.92219e-08
ABA_down	AT1G14820	0.792729	0.000110515
ABA_down	AT3G05210	0.803261	1.59357e-08
ABA_up	AT3G29575	0.803725	0.018447
ABA_up	AT3G19580	0.80397	6.26806e-06
ABA_up	AT5G18540	0.805215	0.00362334
ABA_up	AT1G72510	0.805335	0.000358257
ABA_down	AT5G46270	0.806946	8.98677e-05
ABA_down	AT1G65480	0.808083	0.434201
ABA_down	AT3G57690	0.811121	NA
ABA_up	AT3G11980	0.811121	NA
ABA_up	AT5G64430	0.812027	6.69852e-06
ABA_down	AT4G39950	0.821035	7.5933e-05
ABA_up	AT3G15670	0.821486	0.712125
ABA_up	AT4G02880	0.823947	1.26658e-09
ABA_up	AT2G16720	0.825571	0.0350475
ABA_up	AT1G08920	0.825677	1.45235e-06
ABA_up	AT1G30620	0.832537	0.00116077
ABA_up	AT1G04970	0.837621	2.0583e-16
ABA_up	AT4G16190	0.839146	6.8992e-12
ABA_up	AT3G56170	0.840358	1.42146e-08
ABA_up	AT2G15690	0.842694	0.000271289
ABA_down	AT5G22350	0.843833	1.80643e-05
ABA_up	AT4G24130	0.844207	0.00817561
ABA_up	AT5G03210	0.845444	4.13132e-05
ABA_up	AT1G55310	0.852144	4.49303e-16
ABA_up	AT1G79450	0.853673	0.00418339
ABA_up	AT4G34080	0.862097	0.254698
ABA_up	AT4G29950	0.864288	3.27206e-06
ABA_down	AT1G77640	0.869432	0.000392811
ABA_up	AT2G38710	0.871158	4.94428e-11
ABA_up	AT3G21520	0.872711	0.0301239
ABA_up	AT1G52080	0.873603	0.000162762
ABA_up	AT2G28400	0.876525	1.25805e-05
ABA_down	AT5G55000	0.879996	1.46748e-05
ABA_down	AT1G28210	0.884411	0.000921146
ABA_up	AT2G18170	0.884986	9.24753e-12
ABA_down	AT3G18210	0.887362	3.07082e-09
ABA_down	AT1G16830	0.88906	0.0725649
ABA_up	AT5G53120	0.891271	2.25275e-07
ABA_down	AT1G78110	0.891938	1.4447e-06
ABA_down	AT4G29100	0.894164	2.15515e-09
ABA_down	AT1G21000	0.895855	3.09933e-07
ABA_down	AT4G11220	0.902859	1.69495e-10
ABA_up	AT5G47180	0.903856	7.91277e-07
ABA_up	AT1G48970	0.913597	1.70658e-08
ABA_up	AT2G35940	0.917722	3.34457e-05
ABA_up	AT5G05990	0.919115	2.55735e-07
ABA_down	AT1G66700	0.920727	0.0337564
ABA_up	AT3G45970	0.925193	0.000288192
ABA_up	AT1G30640	0.929767	0.000956173
ABA_up	AT4G23540	0.933891	0.00528657
ABA_down	AT3G22660	0.944062	8.79474e-09
ABA_up	AT1G11100	0.950411	0.0562805
ABA_up	AT5G06760	0.950969	0.0609468
ABA_up	AT4G34230	0.955619	3.41214e-08
ABA_down	AT5G64310	0.955892	3.30138e-05
ABA_up	AT3G28050	0.958778	2.37567e-10
ABA_up	AT2G04100	0.966915	0.00020793
ABA_up	AT2G04740	0.969323	8.35912e-09
ABA_up	AT1G54270	0.973143	9.36037e-10
ABA_down	AT5G63010	0.973191	1.73445e-06
ABA_up	AT4G10960	0.974475	1.9342e-08
ABA_down	AT1G55170	0.977166	6.68717e-10
ABA_down	AT2G25740	0.983609	1.28255e-09
ABA_down	AT4G25630	0.985362	1.00335e-07
ABA_down	AT4G26430	0.986436	2.90905e-09
ABA_up	AT4G29770	0.988617	0.296394
ABA_down	AT5G24840	0.98992	2.05295e-07
ABA_up	AT4G26180	0.990931	7.40459e-09
ABA_up	AT3G62310	1.00432	2.94424e-08
ABA_down	AT1G66480	1.00506	0.000219783
ABA_up	AT3G02040	1.00629	0.000832529
ABA_down	AT4G27010	1.00755	0.0193011
ABA_up	AT5G59820	1.01076	4.48755e-14
ABA_down	AT5G60590	1.02234	1.67148e-11
ABA_up	AT2G34600	1.02909	3.08688e-11
ABA_down	AT2G47990	1.02936	1.93117e-07
ABA_up	AT5G37500	1.03804	0.00033862
ABA_up	AT2G29380	1.05069	0.722162
ABA_up	AT5G24080	1.05148	0.162763
ABA_up	AT2G41190	1.05827	0.00231141
ABA_up	AT1G62570	1.06443	0.000365529
ABA_down	AT4G39675	1.07042	0.303019
ABA_up	AT3G24500	1.07254	2.66941e-07
ABA_up	AT5G47530	1.07886	0.586655
ABA_down	AT5G18470	1.08003	9.85226e-07
ABA_down	AT1G29030	1.08473	3.12385e-08
ABA_down	AT3G59670	1.09228	9.60128e-07
ABA_down	AT4G21800	1.09276	4.95496e-22
ABA_up	AT4G30450	1.13159	0.00727205
ABA_up	AT4G33550	1.14923	0.0794995
ABA_up	AT3G46440	1.1726	1.29685e-11
ABA_up	AT5G61640	1.17705	3.28519e-13
ABA_down	AT1G78650	1.19487	8.34222e-13
ABA_down	AT1G01340	1.19664	1.10144e-06
ABA_up	AT3G53780	1.20207	3.25909e-23
ABA_down	AT3G45650	1.20439	1.58573e-11
ABA_up	AT4G36900	1.21364	9.46745e-15
ABA_down	AT5G63760	1.21521	8.79656e-18
ABA_up	AT5G13900	1.21586	0.368387
ABA_down	AT3G16810	1.22497	4.22995e-08
ABA_up	AT4G29180	1.23341	0.194557
ABA_down	AT3G14530	1.24881	0.613114
ABA_down	AT1G20600	1.25188	0.227989
ABA_up	AT2G47270	1.2802	6.71092e-05
ABA_up	AT1G56170	1.29964	4.51547e-09
ABA_up	AT5G05410	1.30265	6.22471e-05
ABA_up	AT4G30460	1.30396	0.000942645
ABA_down	AT4G27940	1.31096	9.66259e-14
ABA_down	AT1G22400	1.31435	9.10489e-07
ABA_up	AT1G14880	1.33499	1.26451e-07
ABA_up	AT3G48020	1.34338	1.97328e-05
ABA_down	AT3G55340	1.3695	1.13639e-10
ABA_up	AT1G07430	1.38376	3.01899e-08
ABA_down	AT3G26590	1.40783	1.49771e-21
ABA_up	AT4G34990	1.41667	0.00017329
ABA_down	AT4G32870	1.41792	1.67535e-10
ABA_down	AT5G52790	1.41935	0.000406569
ABA_up	AT5G61820	1.42586	7.46116e-28
ABA_up	AT1G72770	1.44587	4.56047e-07
ABA_up	AT1G20140	1.45289	2.98591e-15
ABA_down	AT1G60080	1.45665	1.12206e-17
ABA_down	AT5G65360	1.46859	6.78137e-08
ABA_up	AT4G16000	1.51973	0.00396876
ABA_down	AT4G13920	1.53849	9.55309e-11
ABA_up	AT4G11350	1.55153	6.20145e-06
ABA_down	AT3G15650	1.5959	9.3003e-08
ABA_up	AT3G08860	1.60826	9.20886e-10
ABA_down	AT1G15670	1.62191	1.07662e-27
ABA_up	AT3G61890	1.6221	1.04965e-07
ABA_up	AT2G46680	1.63398	3.23657e-10
ABA_down	AT5G13490	1.63712	1.83688e-08
ABA_up	AT2G17500	1.65647	2.53472e-08
ABA_down	AT2G14560	1.65687	9.934e-12
ABA_up	AT2G37240	1.66495	3.44175e-22
ABA_down	AT5G14180	1.66519	0.000116521
ABA_up	AT5G48180	1.68082	5.67541e-11
ABA_down	AT1G26470	1.68465	3.92277e-27
ABA_up	AT3G17790	1.70176	3.14422e-20
ABA_down	AT2G23030	1.70828	6.45756e-05
ABA_up	AT5G59320	1.72159	0.0574227
ABA_up	AT5G56110	1.73996	NA
ABA_down	AT1G78160	1.78046	NA
ABA_down	AT4G35740	1.78081	8.43385e-48
ABA_down	AT5G42760	1.79065	0.000499744
ABA_up	AT5G25820	1.81661	1.2962e-22
ABA_up	AT2G30360	1.83586	3.74979e-28
ABA_up	AT5G12030	1.87653	0.00949211
ABA_down	AT5G24230	1.89925	1.48998e-06
ABA_up	AT4G27260	1.90703	4.09445e-14
ABA_down	AT5G43420	1.93374	2.74633e-24
ABA_down	AT1G34770	1.93464	9.8191e-14
ABA_up	AT1G05100	1.95099	0.00215227
ABA_up	AT4G23450	1.96663	2.3065e-23
ABA_down	AT1G30900	1.98563	3.19939e-19
ABA_up	AT2G37770	1.98629	7.18098e-09
ABA_down	AT5G25260	1.99528	1.91022e-15
ABA_up	AT4G33150	1.99714	1.01757e-05
ABA_up	AT1G61460	1.99902	2.77739e-22
ABA_up	AT2G33380	2.01092	3.98532e-12
ABA_up	AT4G37150	2.0143	1.76568e-07
ABA_down	AT4G03460	2.03036	0.0465151
ABA_down	AT1G72790	2.0921	1.51062e-15
ABA_up	AT3G62590	2.10943	5.22387e-17
ABA_up	AT1G01010	2.11343	1.35395e-19
ABA_up	AT1G49980	2.11544	1.35426e-38
ABA_up	AT2G37870	2.11566	1.41683e-06
ABA_up	AT5G61430	2.13326	1.99499e-15
ABA_down	AT2G35980	2.18461	1.05895e-20
ABA_up	AT1G73260	2.19649	4.84507e-28
ABA_down	AT1G04670	2.19866	0.224661
ABA_up	AT5G13580	2.22931	0.000143052
ABA_up	AT5G42510	2.23404	NA
ABA_down	AT4G13880	2.26162	1.26774e-06
ABA_down	AT4G20000	2.26678	1.618e-21
ABA_down	AT2G42060	2.28518	0.219788
ABA_up	AT5G07680	2.29064	1.62435e-12
ABA_up	AT5G59220	2.30025	2.24631e-11
ABA_up	AT1G79520	2.31977	8.23473e-15
ABA_up	AT1G74020	2.33019	1.91523e-25
ABA_down	AT3G61400	2.35173	NA
ABA_up	AT4G25000	2.4132	9.03237e-26
ABA_up	AT1G07900	2.43338	2.08405e-18
ABA_up	AT3G44540	2.45652	0.000488073
ABA_down	AT1G70000	2.49447	8.09859e-13
ABA_up	AT4G36710	2.49572	2.26026e-33
ABA_up	AT2G43570	2.49576	2.91626e-117
ABA_up	AT5G24090	2.51636	8.43297e-07
ABA_down	AT4G10720	2.52919	0.000672694
ABA_down	AT2G32660	2.54036	6.79624e-12
ABA_up	AT1G24430	2.57196	6.18791e-05
ABA_up	AT4G21840	2.58086	2.88542e-14
ABA_up	AT5G40690	2.60668	2.02003e-75
ABA_down	AT2G30750	2.62572	3.88387e-49
ABA_up	AT5G47330	2.65234	4.53417e-12
ABA_down	AT2G30660	2.6734	0.000227722
ABA_up	AT1G05340	2.7108	2.83333e-51
ABA_down	AT3G01270	2.71593	NA
ABA_up	AT5G37690	2.74048	4.30133e-13
ABA_up	AT5G41040	2.77392	1.00131e-26
ABA_up	AT5G62150	2.88353	1.74957e-12
ABA_up	AT1G02470	2.8883	9.76691e-39
ABA_up	AT5G06090	2.9038	0.0242377
ABA_up	AT3G18250	2.97529	1.17348e-29
ABA_up	AT2G35300	2.99174	0.0809306
ABA_down	AT5G11920	2.99541	1.18747e-23
ABA_up	AT2G35380	3.00215	0.000211838
ABA_up	AT1G54540	3.01072	0.00195413
ABA_down	AT3G51540	3.08796	2.09005e-11
ABA_down	AT5G06740	3.20966	6.20927e-05
ABA_up	AT2G35070	3.23265	3.71492e-31
ABA_up	AT1G09500	3.23618	8.83723e-12
ABA_up	AT3G53980	3.27756	3.6235e-14
ABA_up	AT4G36610	3.30671	7.39102e-08
ABA_down	AT3G28210	3.30981	3.4993e-127
ABA_up	AT5G15130	3.33692	8.89246e-11
ABA_up	AT5G66780	3.34153	0.0824277
ABA_down	AT3G58550	3.61734	1.28629e-13
ABA_up	AT2G47770	3.72202	5.62676e-09
ABA_down	AT1G43910	3.73257	1.90507e-54
ABA_up	AT1G08320	3.81683	1.79134e-06
ABA_down	AT5G66690	3.84188	1.71808e-12
ABA_up	AT1G80160	3.86852	4.84218e-17
ABA_down	AT3G20380	3.91631	0.0895935
ABA_up	AT2G02120	3.93638	6.12818e-06
ABA_up	AT4G37070	4.00796	1.28629e-13
ABA_up	AT1G73220	4.10506	0.000222162
ABA_up	AT1G03790	4.60247	0.0021426
ABA_down	AT5G51440	4.89403	6.72079e-53
ABA_up	AT5G28520	5.18904	0.00243038
ABA_up	AT1G52690	5.24601	1.29492e-06
ABA_down	AT2G04070	5.98305	8.00707e-105
ABA_up	AT5G18270	6.14799	0
ABA_down	AT4G25820	6.26409	2.15124e-05
ABA_down	AT2G04050	6.83074	7.52569e-93
